# Supplementary material for: Targeted mutagenesis of BnaSTM leads to abnormal shoot apex development and cotyledon petiole fusion at the seedling stage in Brassica napus L
Source: Front Plant Sci. 2023 Feb 14;14:1042430. doi: 10.3389/fpls.2023.1042430 (PMC9971503; doi:10.3389/fpls.2023.1042430)
Supplement: Supplementary file 2 [file Table_1.xlsx]

## Sheet: Table S1
Table S1 Primers used in the present study.
primers	Sequences (5' to 3')	Purpose
BnaSTM-1F	ACTAGTGAGAGAAAGTGAAG	Cloning of BnaSTM gene
BnaSTM-1R	TATGCACCCCTCTAGATTTATG
BnaSTM-2R	CACCCTCTAGAGTTATGCGTTG
BnSTM-3R	ATCAATCGGAACGTGCAACG	Cloning cDNA of BnaSTM gene
BnSTM-F5	ATGGAGAGTGGTTCCAACAG
PB-L	GCGCGCGGTCTCGCTCGACTAGTATGG	Transgenic positive detection
PB-R	GCGCGCGGTCTCTACCGACGCGTATCC
PSH15T1-F	gtcaCAACAGCACTTCTTGTCCAATGG	Construction for Bna.STM targeting
PSH15T1-R	aaaCCATTGGACAAGAAGTGCTGTTG
PSH15T2-F	gtcaTAAGCAGGAGCACCAGAGGAAGG
PSH15T2-R	aaaCCTTCCTCTGGTGCTCCTGCTTA
PSH15T3-F	gtcaCGCCTATGTCAATTGCCAGAAGG
PSH15T3-R	aaaCCTTCTGGCAATTGACATAGGCG
PSH15-1F	ggagtgagtacggtgtgcACTAGTGAGAGAAAGTGAAG	BnaSTM editing test
PSH15-2R	gagttggatgctggatggTTCTTGAGACGGAGGAGTT
PSH15-3F	ggagtgagtacggtgtgcCACACCACCAACAAAGTACCT
PSH15-4F	ggagtgagtacggtgtgcCACACCACCAACATAGTACCC
PSH15-5R	gagttggatgctggatggCAAGGATCATTAGTTAAG
BnaSTM-F6	ACACCACCAACAAAGTAGCTC	BnaSTM gene expression analysis
BnaSTM _8R	AGGAAGGAGAACAAGAAGATG
BnaSTM _9R	AGGAAGGAGAACAAGAAGATC
BnaSTM_F13	ACACCACCAACATAGTAGCCT
UBC9-F	TCCATCCGACAGCCCTTACTCT
UBC9-R	ACACTTTGGTCCTAAAAGCCACC
BnActin7-F	GCCAAGAGCAGTTCTTCA
BnActin7-R	CACCACGAACCAGATAAG
BnaBAME1-F	CTTACAAGACTCGGGTACTTGT	qRT-PCR Validation
BnaBAME1-R	CTTCGATCTTCAACGTATACGC
BnaARGOS-F	GTTGCAGCTTCTATTAGCCATC
BnaARGOS-R	GGTTTTGCGAATCATTTTGACC
BnaAS1-F	CAGGGATCAAGAAAGGGTCTTT
BnaAS1-R	CGATCGTACTTACTCTCGTCAA
BnaCUC2-F	CAAACTACCGTGAACAACCAAG
BnaCUC2-R	ATGAGTCGACGTCAACATCTAA
BnaCUC3-F	TTCTCTCCAGAAATCAGCAACT
BnaCUC3-R	TAAGAGGTCCAGGAGAAGATGA
BnaHEC1-R	AAATCCGAATCCTCTCGCTTAT
BnaHEC1-F	GCGATGCGAGAGATGATTTATC
BnaKNA1-F	AGATTAGCATGTTGTGTCAGGA
BnaKNA1-R	ATCCACTGTACTTCTTCAGCAA
BnaSTM_A09-F	GTAGTAATGGACGCAACACATC
BnaSTM_A09-R	TTTCCAAAGGATCGATCAAAGC
BnaSTM_C09-F	GTAGTAATGGACGCAACACATC
BnaSTM_C09-R	GTGCAACGTTCCTAAGTATTCC
BnaTCP2-F	CATCAATGCTCACACAGTACAG
BnaTCP2-R	CCTGTTATTGCTGTTATCCACG
BnaYAB3-F	CTCCAACGAGTCTTTTGTCATG
BnaYAB3-R	GTTGGATCTCCTCCTTGATGAA
BnaLOB-F	TTTCATCTCGACAAGGATAGGG
BnaLOB-R	TTCATCTCTCTCCTCAACCCTA
BnaA05g28180D-F	CTGTTCATGCTTGATCTGTAGC
BnaA05g28180D-R	GCGTTTCCTATTCCACAAAAGT
BnaA05g29250D-F	TGCTTTGTTGAATACTCAGTGC
BnaA05g29250D-R	ATCAAAGGTGTAGCATAAACGC
BnaA05g30650D-F	ACAACAAAACTCTCCCAAAAGG
BnaA05g30650D-R	GGTTGACAAGAACAAACCTCTC
BnaA05g30820D-F	CTCTGATCCAGTCTTCTCGATC
BnaA05g30820D-R	AGAAAGAACGAAGAACCAAAGC
BnaA05g36090D-F	AACTCTTTGGACTGATGCTACA
BnaA05g36090D-R	GGTTCTTGGTCATAGTGGTACA
BnaC05g46050D-F	GAGAAGAAGAAAGGGAAGGTGA
BnaC05g46050D-R	GAAGATCCAAAGCCCCCAAATC
BnaC05g46620D-F	GTTCCTGGCTATTATAGGTGCT
BnaC05g46620D-R	CTTTACCTGAGCCGATTTTAGC
BnaC05g47270D-F	GGCTCATCATTAATGCCAGAAG
BnaC05g47270D-R	CACTCTGCAGTCTCTCAGTTAT
BnaCnng06020D-F	CTTTCTACTGGTTTGTCTGTGC
BnaCnng06020D-R	GTACCTAACGAGAGGAGAATCG

## Sheet: Table S2
Table S2 Detection of potential off-target effect at each sgRNA target site
	Sequence name	On/Off-target sequences	No. of mismatching bases	putatiive off-target locus	A.thaliana Locus	KNOX gene family (Y/N)	off-target editing (Y/N)
on	S1	CAACAGCACTTCTTGTCCAATGG					Y
off-target	OFF_1	CAAAAGAACTTGTTGTACAAAGG	4	BnaA04g10130D	AT5G40270	N	N
	OFF_3	CAACACCGTTTCTTCTCCAAAGG	4	BnaC04g32250D	AT5G40270	N	N
	OFF_4	CAACACCGTTTCTTCTCCAAAGG	4	BnaC08g32100D	AT3G62260	N	N
	OFF_5	CAATAGCTCTTGTTGTCCCAGGG	4	BnaC03g58150D	AT1G27850	N	N
	OFF_6	CAAGAGCCCTTCTCGTTCAATGG	4	BnaC02g16530D	AT5G66900	N	N
on	S2	TAAGCAGGAGCACCAGAGGAAGG					Y
off-target	OFF_1	GATGTAGAAGCACCAGAGGAAGG	4	BnaA03g28020D	AT3G02590	N	N
	OFF_3	GATGTAGAAGCACCAGAGGAAGG	4	BnaC03g33050D	AT3G02590	N	N
	OFF_4	CAAGCAGGAGCATCAAAGGTAGG	4	BnaA03g40060D	AT5G61250	N	N
	OFF_5	CAAGCAGGAGCATCAAAGGTAGG	4	BnaC07g31120D	AT5G61250	N	N
	OFF_6	CATGAAGGTGCACCAGAGGAAGG	4	BnaA01g34060D	AT3G03640	N	N
	OFF_7	ATAGCAGGACCACCGGAGGAAGG	4	BnaA06g40450D	AT4G39640.2	N	N
	OFF_8	GGAGAAGGAGCACAAGAGGAAGG	4	BnaC07g20420D	AT5G47680	N	N
	OFF_9	GGAGAAGGAGCACAAGAGGAAGG	4	BnaA06g35330D	AT5G47680	N	N
	OFF_10	TCTGCAGGAGCAACAGAAGACGG	4	BnaC03g70630D	AT1G55540	N	N
on	S3	CGCCTATGTCAATTGCCAGAAGG
off-target	OFF_1	TGCCTTTGTCAATTGCTAAAAGG	4	BnaA03g28760D	AT3G04720	N	N
	OFF_4	CGCATATATCAATTCTCAGATGG	4	BnaA05g35060D	AT2G32860	N	N
	OFF_7	TGCCTATTACATTTGCCAGAAAG	4	BnaUnng04230D	AT5G56420	N	N
	OFF_9	CGGCCATGTCAATCGCCCGAAAG	4	BnaA05g35040D	AT2G32900	N	N
The mismatched nucleotides of each putative off-target sequence are shown in red color compared with the corresponding designed sgRNA sites highlighted in gray background. The PAM region is marked by horizontal line

## Sheet: Table S3
Table S3 The quality control of RNA-seq data.
Samples	Total HQ clean reads	Total clean nucleotides basses (G)	Q20	GC (%)	Mapped reads to Bn genome sequence (%)	Uniquely mapped reads to Bn genome sequence (%)
J-1	46281646	6.94225	0.999752	49	0.7441	0.886
J-2	42227025	6.33405	0.999752	49	0.7884	0.9036
J-3	39581483	5.93722	0.999686	48	0.8315	0.9228
S-1	45782825	6.86742	0.999755	48	0.809	0.9142
S-2	51657655	7.74865	0.999813	51	0.6616	0.8564
S-3	43510603	6.52659	0.999764	49	0.7897	0.9095
Total	269041237	40.3562
Averagea	4.48402e+07	6.72603	0.999754	49	0.770717	0.89875

## Sheet: Table S4
Table S4 DEGs in Bnastm double mutant (aacc) and WT. Log2FC represents log2 fold change (aacc/WT) in feature counts at each stage.
Gene_id	readcount_WT	readcount_stm	A. thaliana homologue	log2FC (stm/WT)	padj	up-/down- regulated in stm	Description
BnaAnng22920D	17411.3	268.333	AT1G29930.1	-5.84511	1.76211e-226	down	chloroplast chlorophyll a/b binding protein [Brassica napus]
BnaA08g07620D	6162.33	41.3333	AT4G14090.1	-7.043	5.32165e-198	down	UDP-glucoronosyl/UDP-glucosyl transferase family protein [Arabidopsis lyrata subsp. lyrata] &gt;gi|297314150|gb|EFH44573.1| UDP-glucoronosyl/UDP-glucosyl transferase family protein [Arabidopsis lyrata subsp. lyrata]
BnaCnng05840D	2250.33	12.6667	AT3G02520.1	-7.30757	5.07191e-133	down	14-3-3-like protein GF14 nu [Arabidopsis thaliana] &gt;gi|3023217|sp|Q96300.1|14337_ARATH RecName: Full=14-3-3-like protein GF14 nu; AltName: Full=General regulatory factor 7 &gt;gi|5802792|gb|AAD51782.1|AF145299_1 14-3-3 protein GF14 nu [Arabidopsis thaliana] &gt;gi|1531631|gb|AAB49335.1| GF14 nu [Arabidopsis thaliana] &gt;gi|6957715|gb|AAF32459.1| putative 14-3-3 protein [Arabidopsis thaliana] …
BnaC05g48280D	1296	30	AT3G02470.4	-5.27941	1.45491e-111	down	S-adenosyl-l-methionine decarboxylase 3-2 [Brassica napus]
BnaC05g45770D	966.333	15.6667	AT3G06050.1	-5.76237	1.33082e-84	down	peroxiredoxin-2F [Arabidopsis thaliana] &gt;gi|25090885|sp|Q9M7T0.2|PRX2F_ARATH RecName: Full=Peroxiredoxin-2F, mitochondrial; AltName: Full=Peroxiredoxin IIF; AltName: Full=Thioredoxin reductase 2F; Flags: Precursor &gt;gi|15450355|gb|AAK96471.1| AT3g06050/F24F17_3 [Arabidopsis thaliana] &gt;gi|20466103|gb|AAM19973.1| AT3g06050/F24F17_3 [Arabidopsis thaliana] &gt;gi|332640816|gb|AEE74337.1| pero…
BnaA04g18820D	1148.33	62.3333	AT2G33070.2	-4.03849	5.88783e-83	down	Nitrile-specifier protein 2 [Arabidopsis thaliana] &gt;gi|79324051|ref|NP_001031468.1| Nitrile-specifier protein 2 [Arabidopsis thaliana] &gt;gi|75219585|sp|O49326.1|NSP2_ARATH RecName: Full=Nitrile-specifier protein 2; Short=AtNSP2 &gt;gi|2924784|gb|AAC04913.1| putative myrosinase binding protein [Arabidopsis thaliana] &gt;gi|17979153|gb|AAL49772.1| putative myrosinase binding protein [Arabidops…
BnaC05g47000D	843.667	9	AT4G34670.1	-6.392	4.64212e-79	down	AT4G34670 [Arabidopsis thaliana]
BnaC05g46250D	952	46.3333	AT3G05560.3	-4.19725	3.72349e-75	down	60S ribosomal protein L22-2 [Arabidopsis lyrata subsp. lyrata] &gt;gi|297328265|gb|EFH58684.1| 60S ribosomal protein L22-2 [Arabidopsis lyrata subsp. lyrata]
BnaA06g03570D	1603	106	AT1G23160.1	-3.81118	7.71685e-71	down	putative GH3-like protein [Brassica juncea]
BnaC05g46930D	802.333	38.6667	AT3G04940.1	-4.2542	2.48128e-66	down	putative cysteine synthase [Arabidopsis thaliana]
BnaC05g46370D	791.333	46	AT3G05420.1	-3.96662	3.29948e-65	down	acyl-CoA binding protein 4, acyl-CoA-binding domain 4 [Arabidopsis lyrata subsp. lyrata] &gt;gi|297328252|gb|EFH58671.1| acyl-CoA binding protein 4, acyl-CoA-binding domain 4 [Arabidopsis lyrata subsp. lyrata]
BnaC05g47050D	508.667	14.6667	AT3G04760.1	-4.95175	1.0887e-59	down	pentatricopeptide repeat-containing protein [Arabidopsis lyrata subsp. lyrata] &gt;gi|297330308|gb|EFH60727.1| pentatricopeptide repeat-containing protein [Arabidopsis lyrata subsp. lyrata]
BnaC05g47450D	889.667	95	AT1G13440.1	-3.07271	1.49212e-56	down	unnamed protein product [Thellungiella halophila]
BnaC05g47910D	539.333	10.6667	AT3G03300.3	-5.54356	8.13253e-55	down	dicer-like protein 2 [Brassica rapa]
BnaA03g45330D	2068.67	138.333	AT4G22490.1	-3.72976	1.27557e-54	down	protease inhibitor/seed storage/lipid transfer protein family protein [Arabidopsis lyrata subsp. lyrata] &gt;gi|297313603|gb|EFH44026.1| protease inhibitor/seed storage/lipid transfer protein family protein [Arabidopsis lyrata subsp. lyrata]
BnaA05g24200D	2173	212	AT3G15353.1	-3.20731	1.79433e-54	down	metallothionein type 3 [Brassica juncea]
BnaCnng64520D	688	5	---	-6.93173	1.7497e-52	down	---
BnaA03g55910D	1187	114.667	AT5G09760.1	-3.20354	4.77936e-51	down	putative pectinesterase/pectinesterase inhibitor 51 [Arabidopsis thaliana] &gt;gi|75180831|sp|Q9LXD9.1|PME51_ARATH RecName: Full=Probable pectinesterase/pectinesterase inhibitor 51; Includes: RecName: Full=Pectinesterase inhibitor 51; AltName: Full=Pectin methylesterase inhibitor 51; Includes: RecName: Full=Pectinesterase 51; Short=PE 51; AltName: Full=Pectin methylesterase 51; Short=AtPME51; Fla…
BnaA07g14610D	956.667	66.3333	AT5G38940.1	-3.65037	1.73214e-49	down	predicted protein [Arabidopsis lyrata subsp. lyrata] &gt;gi|297316648|gb|EFH47071.1| predicted protein [Arabidopsis lyrata subsp. lyrata]
BnaC05g47100D	2339	10	AT3G04730.1	-7.70865	5.24945e-44	down	indoleacetic acid-induced protein 16 [Brassica rapa]
BnaC05g46950D	944.667	2	AT3G04920.1	-8.73358	6.45924e-42	down	40S ribosomal protein S24 [Arabidopsis lyrata subsp. lyrata] &gt;gi|297328223|gb|EFH58642.1| 40S ribosomal protein S24 [Arabidopsis lyrata subsp. lyrata]
BnaA08g10330D	716.333	38.3333	AT4G22520.1	-4.02805	8.76727e-41	down	protease inhibitor/seed storage/LTP family protein [Arabidopsis thaliana] &gt;gi|3892707|emb|CAA22157.1| putative protein [Arabidopsis thaliana] &gt;gi|7269098|emb|CAB79207.1| putative protein [Arabidopsis thaliana] &gt;gi|332659217|gb|AEE84617.1| protease inhibitor/seed storage/LTP family protein [Arabidopsis thaliana]
BnaC05g48220D	316.667	10.3333	AT3G02570.1	-4.81073	1.76786e-40	down	mannose-6-phosphate isomerase [Arabidopsis thaliana] &gt;gi|75336067|sp|Q9M884.1|MPI1_ARATH RecName: Full=Mannose-6-phosphate isomerase 1; AltName: Full=Phosphohexomutase 1; AltName: Full=Phosphomannose isomerase 1; Short=PMI1; AltName: Full=Protein MATERNAL EFFECT EMBRYO ARREST 31 &gt;gi|6957720|gb|AAF32464.1| putative mannose-6-phosphate isomerase [Arabidopsis thaliana] &gt;gi|17979416|gb|AAL49…
BnaC05g47040D	305	6.33333	AT3G04790.1	-5.43101	1.55641e-39	down	ribose 5-phosphate isomerase A [Arabidopsis thaliana] &gt;gi|75265348|sp|Q9S726.1|RPI3_ARATH RecName: Full=Probable ribose-5-phosphate isomerase 3, chloroplastic; AltName: Full=Phosphoriboisomerase 3; AltName: Full=Protein EMBRYO DEFECTIVE 3119; Flags: Precursor &gt;gi|6175179|gb|AAF04905.1|AC011437_20 putative ribose 5-phosphate isomerase [Arabidopsis thaliana] &gt;gi|12322865|gb|AAG51427.1|AC00…
BnaA01g12250D	1337.33	74.3333	AT4G22485.1	-4.06136	6.06489e-39	down	protease inhibitor/seed storage/LTP family protein [Arabidopsis thaliana] &gt;gi|332659211|gb|AEE84611.1| protease inhibitor/seed storage/LTP family protein [Arabidopsis thaliana]
BnaC05g47350D	5127.67	943.667	AT3G04290.1	-2.32479	9.35418e-39	down	Li-tolerant lipase 1 [Arabidopsis lyrata subsp. lyrata] &gt;gi|297330278|gb|EFH60697.1| Li-tolerant lipase 1 [Arabidopsis lyrata subsp. lyrata]
BnaC09g12840D	407.333	33.6667	AT3G07320.1	-3.45223	1.24492e-38	down	glycosyl hydrolase family 17 protein [Arabidopsis lyrata subsp. lyrata] &gt;gi|297330482|gb|EFH60901.1| glycosyl hydrolase family 17 protein [Arabidopsis lyrata subsp. lyrata]
BnaC05g45790D	332.333	20	AT3G06035.1	-3.88979	1.90315e-38	down	unknown [Arabidopsis thaliana]
BnaA01g12260D	371	19	AT4G22520.1	-4.14864	3.07051e-38	down	protease inhibitor/seed storage/LTP family protein [Arabidopsis thaliana] &gt;gi|3892707|emb|CAA22157.1| putative protein [Arabidopsis thaliana] &gt;gi|7269098|emb|CAB79207.1| putative protein [Arabidopsis thaliana] &gt;gi|332659217|gb|AEE84617.1| protease inhibitor/seed storage/LTP family protein [Arabidopsis thaliana]
BnaC05g47390D	351.667	3.66667	AT5G18380.1	-6.42846	1.51213e-35	down	40S ribosomal protein S16 [Arabidopsis lyrata subsp. lyrata] &gt;gi|297319727|gb|EFH50149.1| 40S ribosomal protein S16 [Arabidopsis lyrata subsp. lyrata]
BnaC03g09230D	420.333	44	AT5G18700.1	-3.12174	3.91235e-33	down	EMB3013 [Arabidopsis lyrata subsp. lyrata] &gt;gi|297319749|gb|EFH50171.1| EMB3013 [Arabidopsis lyrata subsp. lyrata]
BnaA08g00590D	4223.67	798.667	AT1G55260.1	-2.27782	8.97271e-33	down	protease inhibitor/seed storage/lipid transfer protein family protein [Arabidopsis lyrata subsp. lyrata] &gt;gi|297337668|gb|EFH68085.1| protease inhibitor/seed storage/lipid transfer protein family protein [Arabidopsis lyrata subsp. lyrata]
BnaCnng06210D	323	37.3333	AT3G03080.1	-2.97142	4.6006e-30	down	predicted protein [Arabidopsis lyrata subsp. lyrata] &gt;gi|297330197|gb|EFH60616.1| predicted protein [Arabidopsis lyrata subsp. lyrata]
BnaC05g47900D	212.333	8.66667	AT3G03305.1	-4.48514	2.81004e-29	down	unknown protein [Arabidopsis thaliana]
BnaCnng05940D	2534.33	---	AT3G02790.1	-13.5692	4.96455e-27	down	zinc finger family protein [Arabidopsis lyrata subsp. lyrata] &gt;gi|297328091|gb|EFH58510.1| zinc finger family protein [Arabidopsis lyrata subsp. lyrata]
BnaC03g39060D	267	22.6667	AT3G15353.1	-3.43384	8.93157e-26	down	metallothionein type 3 [Brassica juncea]
BnaC05g46850D	233.333	3.66667	AT3G04980.1	-5.86607	9.15737e-26	down	DNAJ heat shock N-terminal domain-containing protein [Arabidopsis lyrata subsp. lyrata] &gt;gi|297330321|gb|EFH60740.1| DNAJ heat shock N-terminal domain-containing protein [Arabidopsis lyrata subsp. lyrata]
BnaCnng06270D	1941	---	AT3G03150.1	-13.1826	1.17697e-25	down	seed specific protein Bn15D1B [Brassica napus]
BnaC05g45800D	181.333	10.3333	AT3G06030.1	-3.9766	1.56433e-25	down	mitogen-activated protein kinase kinase kinase 3 [Arabidopsis thaliana] &gt;gi|46576859|sp|O22042.1|M3K3_ARATH RecName: Full=Mitogen-activated protein kinase kinase kinase 3; AltName: Full=Arabidopsis NPK1-related protein kinase 3 &gt;gi|2342427|dbj|BAA21857.1| NPK1-related protein kinase 3 [Arabidopsis thaliana] &gt;gi|7658341|gb|AAF66131.1| NPK1-related protein kinase 3; 8286-4476 [Arabidopsis …
BnaC05g46010D	1544	---	AT3G05840.1	-12.8592	1.46082e-24	down	shaggy related protein kinase ASK-GAMMA [Arabidopsis thaliana]
BnaAnng02710D	214	10	AT3G05727.1	-4.24102	1.47835e-24	down	disease resistance-responsive family protein [Brassica rapa]
BnaC05g45930D	187.667	13	AT3G05900.1	-3.67636	1.56211e-24	down	unknown protein [Arabidopsis thaliana] &gt;gi|6714403|gb|AAF26092.1|AC012393_18 unknown protein [Arabidopsis thaliana]
BnaC05g46420D	625.667	121	AT3G05350.1	-2.23892	3.73272e-24	down	Metallopeptidase M24 family protein [Arabidopsis thaliana] &gt;gi|19310478|gb|AAL84973.1| AT3g05350/T12H1_32 [Arabidopsis thaliana] &gt;gi|24111421|gb|AAN46861.1| At3g05350/T12H1_32 [Arabidopsis thaliana] &gt;gi|332640703|gb|AEE74224.1| Metallopeptidase M24 family protein [Arabidopsis thaliana]
BnaC05g46490D	285.667	1.66667	AT3G05270.2	-7.27214	1.02739e-23	down	filament-like plant protein [Arabidopsis thaliana] &gt;gi|186509783|ref|NP_001118579.1| filament-like plant protein [Arabidopsis thaliana] &gt;gi|205716708|sp|Q9MA92.2|FPP3_ARATH RecName: Full=Filament-like plant protein 3; Short=AtFPP3 &gt;gi|332640692|gb|AEE74213.1| filament-like plant protein [Arabidopsis thaliana] &gt;gi|332640693|gb|AEE74214.1| filament-like plant protein [Arabidopsis thalia…
BnaC05g45750D	1300	---	AT3G06070.1	-12.6137	1.82633e-23	down	unknown protein; 17421-16886 [Arabidopsis thaliana]
BnaC05g47760D	237.667	21	AT3G03450.1	-3.33628	2.75155e-23	down	DELLA protein RGL2, partial [Sisymbrium officinale]
BnaA01g07890D	916.667	220.333	---	-1.88255	2.75155e-23	down	---
BnaCnng06030D	169	8	AT3G02870.1	-4.23162	3.21776e-23	down	L-galactose-1-phosphate phosphatase [Arabidopsis thaliana] &gt;gi|75264858|sp|Q9M8S8.1|VTC4_ARATH RecName: Full=Inositol-phosphate phosphatase; AltName: Full=L-galactose 1-phosphate phosphatase; AltName: Full=Myo-inositol monophosphatase &gt;gi|6728975|gb|AAF26973.1|AC018363_18 putative myo-inositol monophosphatase [Arabidopsis thaliana] &gt;gi|14334954|gb|AAK59654.1| putative myo-inositol monoph…
BnaC05g46030D	1229	---	AT3G05800.1	-12.5208	3.34107e-23	down	unknown protein [Arabidopsis thaliana]
BnaA05g22930D	191.333	2.66667	AT3G17070.1	-6.03685	1.53296e-22	down	peroxidase 29 [Arabidopsis thaliana] &gt;gi|25453211|sp|Q9LSP0.2|PER29_ARATH RecName: Full=Peroxidase 29; Short=Atperox P29; AltName: Full=ATP40; Flags: Precursor &gt;gi|21553641|gb|AAM62734.1| peroxidase, putative [Arabidopsis thaliana] &gt;gi|332642379|gb|AEE75900.1| peroxidase 29 [Arabidopsis thaliana]
BnaC05g46990D	1106.33	---	AT3G04870.2	-12.3772	1.60901e-22	down	zeta-carotene desaturase [Brassica napus] &gt;gi|345451252|gb|AEN94306.1| zeta-carotene desaturase [Brassica napus]
BnaC05g46940D	1060.33	---	AT3G04930.1	-12.3201	1.88672e-22	down	transcription regulator [Arabidopsis lyrata subsp. lyrata] &gt;gi|297328224|gb|EFH58643.1| transcription regulator [Arabidopsis lyrata subsp. lyrata]
BnaC05g46620D	504.333	1	AT3G05165.5	-8.82494	2.92726e-22	down	Major facilitator superfamily protein [Arabidopsis thaliana] &gt;gi|334185091|ref|NP_001189811.1| Major facilitator superfamily protein [Arabidopsis thaliana] &gt;gi|332640677|gb|AEE74198.1| Major facilitator superfamily protein [Arabidopsis thaliana] &gt;gi|332640678|gb|AEE74199.1| Major facilitator superfamily protein [Arabidopsis thaliana]
BnaC05g48020D	474.667	97	AT3G03790.3	-2.12859	5.28585e-22	down	ankyrin repeat and regulator of chromosome condensation (RCC1) domain-containing protein [Arabidopsis thaliana] &gt;gi|332640473|gb|AEE73994.1| ankyrin repeat and regulator of chromosome condensation (RCC1) domain-containing protein [Arabidopsis thaliana]
BnaC05g45640D	970	---	AT3G06150.1	-12.1894	5.91594e-22	down	uncharacterized protein [Arabidopsis thaliana] &gt;gi|6862919|gb|AAF30308.1|AC018907_8 unknown protein [Arabidopsis thaliana] &gt;gi|332640832|gb|AEE74353.1| uncharacterized protein AT3G06150 [Arabidopsis thaliana]
BnaC05g46560D	944.333	---	AT3G05220.1	-12.1356	1.40529e-21	down	PREDICTED: uncharacterized protein LOC100783289 isoform X1 [Glycine max]
BnaC05g47210D	179.667	13	AT3G04490.1	-3.64147	1.6108e-21	down	uncharacterized protein [Arabidopsis thaliana] &gt;gi|332640567|gb|AEE74088.1| uncharacterized protein AT3G04490 [Arabidopsis thaliana]
BnaA03g38620D	262.333	23	AT2G14580.1	-3.28478	2.84319e-21	down	pathogenesis related protein 1 [Eutrema japonicum]
BnaC05g46590D	745	---	AT3G01420.1	-11.8096	1.24119e-20	down	alpha-dioxygenase 1 [Arabidopsis lyrata subsp. lyrata] &gt;gi|297328024|gb|EFH58443.1| alpha-dioxygenase 1 [Arabidopsis lyrata subsp. lyrata]
BnaC05g45760D	704.667	---	AT3G06060.1	-11.7253	2.58337e-20	down	short-chain dehydrogenase/reductase family protein [Arabidopsis lyrata subsp. lyrata] &gt;gi|297330396|gb|EFH60815.1| short-chain dehydrogenase/reductase family protein [Arabidopsis lyrata subsp. lyrata]
BnaC05g45690D	524	127.667	AT3G06130.1	-1.88363	3.91619e-20	down	PREDICTED: uncharacterized protein LOC101291515 [Fragaria vesca subsp. vesca]
BnaCnng06180D	331.333	47	AT3G03050.1	-2.68542	6.65729e-20	down	cellulose synthase-like protein D3 [Arabidopsis thaliana] &gt;gi|75191265|sp|Q9M9M4.1|CSLD3_ARATH RecName: Full=Cellulose synthase-like protein D3; Short=AtCslD3; AltName: Full=Protein KOJAK &gt;gi|6714431|gb|AAF26119.1|AC012328_22 putative cellulose synthase catalytic subunit [Arabidopsis thaliana] &gt;gi|12619788|gb|AAG60543.1|AF232907_1 cellulose synthase-like CSLD3 [Arabidopsis thaliana] &gt;…
BnaC05g44250D	1218.33	379	AT3G07720.1	-1.52928	9.71837e-20	down	galactose oxidase/kelch repeat-containing protein [Arabidopsis thaliana] &gt;gi|6466955|gb|AAF13090.1|AC009176_17 unknown protein [Arabidopsis thaliana] &gt;gi|6648184|gb|AAF21182.1|AC013483_6 unknown protein [Arabidopsis thaliana] &gt;gi|11692832|gb|AAG40019.1|AF324668_1 MLP3.17 [Arabidopsis thaliana] &gt;gi|11993873|gb|AAG42920.1|AF329503_1 unknown protein [Arabidopsis thaliana] &gt;gi|14517448…
BnaC05g46710D	586	---	AT3G05100.1	-11.4667	2.15509e-19	down	unknown [Lotus japonicus]
BnaCnng05930D	1130	0.333333	AT3G02780.1	-11.4463	2.2138e-19	down	isopentenyl pyrophosphate:dimethylallyl pyrophosphate isomerase [Brassica oleracea var. botrytis]
BnaC05g47480D	155.333	11.3333	AT3G04080.1	-3.64562	4.84415e-19	down	apyrase 1 [Arabidopsis thaliana] &gt;gi|75207251|sp|Q9SQG2.1|APY1_ARATH RecName: Full=Apyrase 1; Short=AtAPY1; AltName: Full=ATP-diphosphatase; AltName: Full=ATP-diphosphohydrolase; AltName: Full=Adenosine diphosphatase; Short=ADPase; AltName: Full=NTPDase; AltName: Full=Nucleoside triphosphate diphosphohydrolase 1 &gt;gi|6002631|gb|AAF00071.1|AF093604_1 apyrase [Arabidopsis thaliana] &gt;gi|6721…
BnaA03g20310D	642.667	91.6667	AT2G43590.1	-2.69757	5.40196e-19	down	RecName: Full=Basic endochitinase CHB4; Flags: Precursor &gt;gi|17799|emb|CAA43708.1| chitinase [Brassica napus] &gt;gi|218436742|dbj|BAH03380.1| chitinase [Brassica rapa subsp. chinensis] &gt;gi|244539521|dbj|BAH82668.1| class IV chitinase [Brassica rapa subsp. chinensis]
BnaC03g22360D	544.333	---	---	-11.3554	8.09747e-19	down	---
BnaA08g08750D	554.667	---	---	-11.3735	8.17361e-19	down	---
BnaC05g47570D	527	---	AT3G03990.1	-11.3102	8.20741e-19	down	esterase/lipase/thioesterase family protein [Arabidopsis lyrata subsp. lyrata] &gt;gi|297328164|gb|EFH58583.1| esterase/lipase/thioesterase family protein [Arabidopsis lyrata subsp. lyrata]
BnaC05g46570D	138.667	10.3333	AT3G05210.1	-3.5817	8.37347e-19	down	DNA excision repair protein ERCC-1 [Arabidopsis thaliana] &gt;gi|55976606|sp|Q9MA98.1|ERCC1_ARATH RecName: Full=DNA excision repair protein ERCC-1; Short=AtERCC1; Short=AtRAD10; AltName: Full=Ultraviolet hypersensitive 7 &gt;gi|6729031|gb|AAF27027.1|AC009177_17 putative nucleotide repair protein [Arabidopsis thaliana] &gt;gi|9800490|gb|AAF99316.1|AF276082_1 ERCC1 [Arabidopsis thaliana] &gt;gi|152…
BnaC05g46980D	506.333	---	AT3G04880.1	-11.2459	1.23695e-18	down	DNA-damage-repair/toleration protein DRT102 [Arabidopsis thaliana] &gt;gi|148872800|sp|Q05212.2|DR102_ARATH RecName: Full=DNA-damage-repair/toleration protein DRT102 &gt;gi|15529165|gb|AAK97677.1| AT3g04880/T9J14_17 [Arabidopsis thaliana] &gt;gi|23505883|gb|AAN28801.1| At3g04880/T9J14_17 [Arabidopsis thaliana] &gt;gi|332640629|gb|AEE74150.1| DNA-damage-repair/toleration protein DRT102 [Arabidopsi…
BnaC05g45740D	160	16.6667	AT3G06080.2	-3.10763	1.24065e-18	down	protein TRICHOME BIREFRINGENCE-LIKE 10 [Arabidopsis thaliana] &gt;gi|75173826|sp|Q9LDG2.1|TBL10_ARATH RecName: Full=Protein trichome birefringence-like 10 &gt;gi|6862912|gb|AAF30301.1|AC018907_1 unknown protein [Arabidopsis thaliana] &gt;gi|7658346|gb|AAF66136.1| unknown protein; 23105-20540 [Arabidopsis thaliana] &gt;gi|332640820|gb|AEE74341.1| uncharacterized protein AT3G06080 [Arabidopsis thal…
BnaC05g47280D	910	185.667	AT3G04400.1	-2.10001	1.51421e-18	down	putative 60S ribosomal protein L17 [Arabidopsis thaliana]
BnaC05g46720D	491	---	AT3G05090.2	-11.2102	1.65015e-18	down	salt-induced WD protein 1 [Brassica napus]
BnaA03g02840D	591	134.333	AT5G10240.1	-1.97116	2.35565e-18	down	asparagine synthetase -related [Brassica oleracea]
BnaC05g45920D	455.333	---	AT3G05910.1	-11.0944	4.01718e-18	down	pectinacetylesterase family protein [Arabidopsis thaliana] &gt;gi|6671966|gb|AAF23225.1|AC013454_12 putative pectinacetylesterase [Arabidopsis thaliana] &gt;gi|16226325|gb|AAL16135.1|AF428303_1 AT3g05910/F2O10_3 [Arabidopsis thaliana] &gt;gi|15292827|gb|AAK92782.1| putative pectinacetylesterase [Arabidopsis thaliana] &gt;gi|20465793|gb|AAM20385.1| putative pectinacetylesterase [Arabidopsis thalia…
BnaC05g47270D	121.667	3.66667	AT3G04450.1	-4.92011	4.75024e-18	down	transcription factor [Arabidopsis lyrata subsp. lyrata] &gt;gi|297328190|gb|EFH58609.1| transcription factor [Arabidopsis lyrata subsp. lyrata]
BnaC05g45470D	485.333	102.667	AT3G06350.1	-2.08633	4.96021e-18	down	EMB3004/MEE32 [Arabidopsis lyrata subsp. lyrata] &gt;gi|297330413|gb|EFH60832.1| EMB3004/MEE32 [Arabidopsis lyrata subsp. lyrata]
BnaCnng06280D	457.333	---	AT3G03160.1	-11.0959	4.96021e-18	down	uncharacterized protein [Arabidopsis thaliana] &gt;gi|6714421|gb|AAF26109.1|AC012328_12 unknown protein [Arabidopsis thaliana] &gt;gi|17529212|gb|AAL38833.1| unknown protein [Arabidopsis thaliana] &gt;gi|20466043|gb|AAM20356.1| unknown protein [Arabidopsis thaliana] &gt;gi|21618100|gb|AAM67150.1| unknown [Arabidopsis thaliana] &gt;gi|332640387|gb|AEE73908.1| uncharacterized protein AT3G03160 [Ara…
BnaC03g70400D	805	221	AT1G55270.1	-1.72148	5.75119e-18	down	Galactose oxidase/kelch repeat superfamily protein [Arabidopsis thaliana] &gt;gi|75163240|sp|Q93W93.1|FBK22_ARATH RecName: Full=F-box/kelch-repeat protein At1g55270 &gt;gi|13877751|gb|AAK43953.1|AF370138_1 unknown protein [Arabidopsis thaliana] &gt;gi|15293271|gb|AAK93746.1| unknown protein [Arabidopsis thaliana] &gt;gi|332195096|gb|AEE33217.1| Galactose oxidase/kelch repeat superfamily protein […
BnaC05g46700D	425.333	---	AT3G42950.1	-11.0038	9.07447e-18	down	glycoside hydrolase family 28 protein [Arabidopsis lyrata subsp. lyrata] &gt;gi|297323096|gb|EFH53517.1| glycoside hydrolase family 28 protein [Arabidopsis lyrata subsp. lyrata]
BnaC05g46480D	146.333	2	AT3G05280.1	-6.01538	1.02664e-17	down	Integral membrane Yip1 family protein [Arabidopsis thaliana] &gt;gi|26452921|dbj|BAC43538.1| unknown protein [Arabidopsis thaliana] &gt;gi|28973139|gb|AAO63894.1| unknown protein [Arabidopsis thaliana] &gt;gi|332640694|gb|AEE74215.1| Integral membrane Yip1 family protein [Arabidopsis thaliana]
BnaC05g47010D	418	---	AT3G04830.1	-10.9696	1.07098e-17	down	binding protein [Arabidopsis lyrata subsp. lyrata] &gt;gi|297328216|gb|EFH58635.1| binding protein [Arabidopsis lyrata subsp. lyrata]
BnaC05g47200D	192.667	1.33333	AT3G04500.1	-7.02916	1.56145e-17	down	RNA recognition motif-containing protein [Arabidopsis thaliana] &gt;gi|7547109|gb|AAF63781.1| unknown protein [Arabidopsis thaliana] &gt;gi|26451670|dbj|BAC42931.1| unknown protein [Arabidopsis thaliana] &gt;gi|28973333|gb|AAO63991.1| putative RRM-containing protein [Arabidopsis thaliana] &gt;gi|332640568|gb|AEE74089.1| RNA recognition motif-containing protein [Arabidopsis thaliana]
BnaUnng03570D	377.667	64.6667	AT4G19810.1	-2.36696	1.68278e-17	down	glycosyl hydrolase family 18 protein [Arabidopsis lyrata subsp. lyrata] &gt;gi|297313756|gb|EFH44179.1| glycosyl hydrolase family 18 protein [Arabidopsis lyrata subsp. lyrata]
BnaC05g46130D	120.667	5.66667	AT3G05620.1	-4.25632	1.98892e-17	down	putative pectinesterase/pectinesterase inhibitor 22 [Arabidopsis thaliana] &gt;gi|75336123|sp|Q9M9W7.1|PME22_ARATH RecName: Full=Putative pectinesterase/pectinesterase inhibitor 22; Includes: RecName: Full=Pectinesterase inhibitor 22; AltName: Full=Pectin methylesterase inhibitor 22; Includes: RecName: Full=Pectinesterase 22; Short=PE 22; AltName: Full=Pectin methylesterase 22; Short=AtPME22; Fla…
BnaC05g46350D	385.667	---	AT3G05450.1	-10.8519	2.75628e-17	down	predicted protein [Arabidopsis lyrata subsp. lyrata] &gt;gi|297330351|gb|EFH60770.1| predicted protein [Arabidopsis lyrata subsp. lyrata]
BnaC05g46680D	332.667	58.3333	AT3G05120.1	-2.41667	4.63352e-17	down	putative gibberellin receptor GID1L1 [Arabidopsis thaliana] &gt;gi|75336145|sp|Q9MAA7.1|GID1A_ARATH RecName: Full=Gibberellin receptor GID1A; AltName: Full=AtCXE10; AltName: Full=Carboxylesterase 10; AltName: Full=GID1-like protein 1; AltName: Full=Protein GA INSENSITIVE DWARF 1A; Short=AtGID1A &gt;gi|6729022|gb|AAF27018.1|AC009177_8 unknown protein [Arabidopsis thaliana] &gt;gi|22530934|gb|AAM96…
BnaA05g33170D	205	27.6667	AT2G14080.1	-2.7332	4.64811e-17	down	TIR-NBS-LRR class disease resistance protein [Arabidopsis thaliana] &gt;gi|330251184|gb|AEC06278.1| TIR-NBS-LRR class disease resistance protein [Arabidopsis thaliana]
BnaC05g47400D	255.333	49	AT5G11250.1	-2.24162	6.71835e-17	down	predicted protein [Arabidopsis lyrata subsp. lyrata] &gt;gi|297337845|gb|EFH68262.1| predicted protein [Arabidopsis lyrata subsp. lyrata]
BnaA05g15140D	204.333	23	AT1G51920.1	-2.99858	1.27847e-16	down	uncharacterized protein [Arabidopsis thaliana] &gt;gi|332194614|gb|AEE32735.1| uncharacterized protein AT1G51920 [Arabidopsis thaliana]
BnaCnng06250D	135.333	2	AT3G03120.1	-5.92465	1.28518e-16	down	ADP-ribosylation factor B1C [Arabidopsis thaliana] &gt;gi|6714424|gb|AAF26112.1|AC012328_15 putative ADP-ribosylation factor [Arabidopsis thaliana] &gt;gi|21537228|gb|AAM61569.1| putative ADP-ribosylation factor [Arabidopsis thaliana] &gt;gi|28393278|gb|AAO42067.1| putative ADP-ribosylation factor [Arabidopsis thaliana] &gt;gi|28827546|gb|AAO50617.1| putative ADP-ribosylation factor [Arabidopsis …
BnaCnng44560D	132.667	11	AT3G04560.1	-3.41588	1.45469e-16	down	uncharacterized protein [Arabidopsis thaliana] &gt;gi|6175161|gb|AAF04887.1|AC011437_2 unknown protein [Arabidopsis thaliana] &gt;gi|15027889|gb|AAK76475.1| unknown protein [Arabidopsis thaliana] &gt;gi|20259285|gb|AAM14378.1| unknown protein [Arabidopsis thaliana] &gt;gi|332640576|gb|AEE74097.1| uncharacterized protein AT3G04560 [Arabidopsis thaliana]
BnaA07g38400D	325	---	AT1G78850.1	-10.6186	1.90713e-16	down	curculin-like (mannose-binding) lectin family protein [Arabidopsis thaliana] &gt;gi|3834309|gb|AAC83025.1| Strong similarity to glycoprotein EP1 gb|L16983 Daucus carota and a member of S locus glycoprotein family PF|00954. ESTs gb|F13813, gb|T21052, gb|R30218 and gb|W43262 come from this gene [Arabidopsis thaliana] &gt;gi|15450842|gb|AAK96692.1| Strong similarity to glycoprotein EP1 [Arabidopsis …
BnaC05g46740D	140	1.66667	AT3G05050.1	-6.22477	2.26128e-16	down	protein kinase superfamily protein [Arabidopsis thaliana] &gt;gi|6729015|gb|AAF27011.1|AC009177_1 putative cyclin-dependent protein kinase [Arabidopsis thaliana] &gt;gi|14532508|gb|AAK63982.1| AT3g05050/T12H1_1 [Arabidopsis thaliana] &gt;gi|23506083|gb|AAN28901.1| At3g05050/T12H1_1 [Arabidopsis thaliana] &gt;gi|332640659|gb|AEE74180.1| protein kinase superfamily protein [Arabidopsis thaliana]
BnaC05g47470D	320.667	---	AT3G04090.1	-10.5878	2.26128e-16	down	SIP1_1 [Arabidopsis lyrata subsp. lyrata] &gt;gi|297330268|gb|EFH60687.1| SIP1_1 [Arabidopsis lyrata subsp. lyrata]
BnaC05g47920D	129	2	AT3G03300.3	-5.82769	2.53431e-16	down	dicer-like protein 2 [Brassica rapa]
BnaC01g23860D	313.667	---	---	-10.5537	3.21392e-16	down	---
BnaC05g47030D	111.667	3	AT3G04810.2	-5.07452	4.19703e-16	down	serine/threonine-protein kinase Nek2 [Arabidopsis thaliana] &gt;gi|79607883|ref|NP_974221.2| serine/threonine-protein kinase Nek2 [Arabidopsis thaliana] &gt;gi|75333670|sp|Q9CAU7.1|NEK2_ARATH RecName: Full=Serine/threonine-protein kinase Nek2; AltName: Full=NimA-related protein kinase 2; Short=AtNek2 &gt;gi|12322861|gb|AAG51423.1|AC009465_23 putative kinase; 86849-83844 [Arabidopsis thaliana] &gt…
BnaC05g46550D	296.333	---	AT3G05220.1	-10.4782	4.97252e-16	down	PREDICTED: uncharacterized protein LOC100783289 isoform X1 [Glycine max]
BnaC05g47730D	134.333	13.6667	AT3G03860.1	-3.11862	5.39202e-16	down	5&apos;-adenylylsulfate reductase-like 5 [Arabidopsis thaliana] &gt;gi|75163676|sp|Q93YX4.1|APRL5_ARATH RecName: Full=5&apos;-adenylylsulfate reductase-like 5; AltName: Full=Adenosine 5&apos;-phosphosulfate reductase-like 5; Short=APR-like 5; Short=AtAPRL5; Flags: Precursor &gt;gi|16604553|gb|AAL24078.1| unknown protein [Arabidopsis thaliana] &gt;gi|20259149|gb|AAM14290.1| unknown protein [Arabid…
BnaA08g08140D	515.667	148.667	AT4G16830.1	-1.6493	6.89758e-16	down	nuclear antigen homolog [Arabidopsis thaliana]
BnaC05g47180D	284.333	---	AT3G04520.1	-10.4232	7.34163e-16	down	threonine aldolase 2 [Arabidopsis thaliana] &gt;gi|75262786|sp|Q9FPH3.1|THA2_ARATH RecName: Full=Probable low-specificity L-threonine aldolase 2; AltName: Full=Threonine aldolase 2 &gt;gi|11762214|gb|AAG40385.1|AF325033_1 AT3g04520 [Arabidopsis thaliana] &gt;gi|20268680|gb|AAM14044.1| putative L-allo-threonine aldolase [Arabidopsis thaliana] &gt;gi|21553589|gb|AAM62682.1| L-allo-threonine aldolas…
BnaC03g70390D	337.667	64.3333	AT1G55250.1	-2.23099	7.62161e-16	down	E3 ubiquitin-protein ligase HUB2 [Arabidopsis thaliana] &gt;gi|257051000|sp|Q9C895.2|BRE1B_ARATH RecName: Full=E3 ubiquitin-protein ligase BRE1-like 2; AltName: Full=Protein HISTONE MONOUBIQUITINATION 2; Short=AtHUB2 &gt;gi|332195089|gb|AEE33210.1| E3 ubiquitin-protein ligase BRE1-like 2 [Arabidopsis thaliana]
BnaC05g45780D	286.667	---	AT3G06040.3	-10.4171	1.12682e-15	down	ribosomal protein L12 family protein [Arabidopsis lyrata subsp. lyrata] &gt;gi|297330394|gb|EFH60813.1| ribosomal protein L12 family protein [Arabidopsis lyrata subsp. lyrata]
BnaC05g46670D	211.333	1	AT3G05130.1	-7.58118	1.19081e-15	down	unknown [Arabidopsis thaliana]
BnaC05g48240D	263.667	---	AT3G02600.1	-10.3054	1.76073e-15	down	lipid phosphate phosphatase 3 [Arabidopsis thaliana] &gt;gi|41017361|sp|Q8LFD1.1|LPP3_ARATH RecName: Full=Putative lipid phosphate phosphatase 3, chloroplastic; Short=AtLPP3; AltName: Full=Phosphatidate phosphohydrolase 3; AltName: Full=Phosphatidic acid phosphatase 3; Flags: Precursor &gt;gi|21537136|gb|AAM61477.1| putative phosphatidate phosphohydrolase [Arabidopsis thaliana] &gt;gi|332640313|g…
BnaC05g45680D	262.333	---	AT3G06140.1	-10.3126	1.92361e-15	down	probable E3 ubiquitin-protein ligase LUL4 [Arabidopsis thaliana] &gt;gi|75301222|sp|Q8LA32.1|LUL4_ARATH RecName: Full=Probable E3 ubiquitin-protein ligase LUL4; AltName: Full=Protein LOG2-LIKE UBIQUITIN LIGASE 4; AltName: Full=RING finger protein 208 &gt;gi|21593638|gb|AAM65605.1| putative RING zinc finger protein [Arabidopsis thaliana] &gt;gi|115311453|gb|ABI93907.1| At3g06140 [Arabidopsis thali…
BnaCnng05920D	487.333	0.333333	AT3G02750.2	-10.2241	2.37062e-15	down	phosphatase 2C family protein [Arabidopsis lyrata subsp. lyrata] &gt;gi|297330176|gb|EFH60595.1| phosphatase 2C family protein [Arabidopsis lyrata subsp. lyrata]
BnaC05g45840D	262	---	AT3G05980.1	-10.3057	2.55113e-15	down	uncharacterized protein [Arabidopsis thaliana] &gt;gi|6671959|gb|AAF23218.1|AC013454_5 unknown protein [Arabidopsis thaliana] &gt;gi|21617931|gb|AAM66981.1| unknown [Arabidopsis thaliana] &gt;gi|89001041|gb|ABD59110.1| At3g05980 [Arabidopsis thaliana] &gt;gi|332640805|gb|AEE74326.1| uncharacterized protein AT3G05980 [Arabidopsis thaliana]
BnaA08g29710D	258	52	AT1G34580.1	-2.16154	2.55471e-15	down	sugar transport protein 5 [Arabidopsis thaliana] &gt;gi|75331749|sp|Q93Y91.1|STP5_ARATH RecName: Full=Sugar transport protein 5; AltName: Full=Hexose transporter 5 &gt;gi|16945177|emb|CAC69071.2| STP5 protein [Arabidopsis thaliana] &gt;gi|26452050|dbj|BAC43115.1| putative monosaccharide transporter [Arabidopsis thaliana] &gt;gi|29028908|gb|AAO64833.1| At1g34580 [Arabidopsis thaliana] &gt;gi|33219…
BnaA05g32920D	420	90.6667	AT3G04520.1	-2.02255	2.9511e-15	down	threonine aldolase 2 [Arabidopsis thaliana] &gt;gi|75262786|sp|Q9FPH3.1|THA2_ARATH RecName: Full=Probable low-specificity L-threonine aldolase 2; AltName: Full=Threonine aldolase 2 &gt;gi|11762214|gb|AAG40385.1|AF325033_1 AT3g04520 [Arabidopsis thaliana] &gt;gi|20268680|gb|AAM14044.1| putative L-allo-threonine aldolase [Arabidopsis thaliana] &gt;gi|21553589|gb|AAM62682.1| L-allo-threonine aldolas…
BnaC05g47070D	994	265	AT3G04740.1	-1.78236	4.46552e-15	down	unnamed protein product [Vitis vinifera]
BnaA06g04060D	1438	438.667	AT1G48090.1	-1.56357	8.42384e-15	down	calcium-dependent lipid-binding family protein [Arabidopsis thaliana] &gt;gi|332194125|gb|AEE32246.1| calcium-dependent lipid-binding family protein [Arabidopsis thaliana]
BnaC05g46600D	219.333	---	AT3G05180.1	-10.0588	1.42777e-14	down	putative nodulin [Arabidopsis thaliana]
BnaA06g02010D	129	14.6667	AT1G51950.1	-2.99825	1.42799e-14	down	auxin-responsive protein IAA18 [Arabidopsis thaliana] &gt;gi|11386629|sp|O24408.2|IAA18_ARATH RecName: Full=Auxin-responsive protein IAA18; AltName: Full=Indoleacetic acid-induced protein 18 &gt;gi|9802794|gb|AAF99863.1|AC015448_13 IAA18 [Arabidopsis thaliana] &gt;gi|14194115|gb|AAK56252.1|AF367263_1 At1g51950/T14L22_14 [Arabidopsis thaliana] &gt;gi|15810073|gb|AAL06962.1| At1g51950/T14L22_14 [Ar…
BnaC05g45880D	215.667	---	AT3G05940.1	-10.0159	1.62416e-14	down	uncharacterized protein [Arabidopsis thaliana] &gt;gi|42573479|ref|NP_974836.1| uncharacterized protein [Arabidopsis thaliana] &gt;gi|145334559|ref|NP_001078625.1| uncharacterized protein [Arabidopsis thaliana] &gt;gi|15292727|gb|AAK92732.1| unknown protein [Arabidopsis thaliana] &gt;gi|21436347|gb|AAM51343.1| unknown protein [Arabidopsis thaliana] &gt;gi|222423980|dbj|BAH19951.1| AT5G26740 [Arab…
BnaCnng06230D	214.667	---	AT3G03100.1	-10.003	1.85092e-14	down	putative NADH dehydrogenase [ubiquinone] 1 alpha subcomplex subunit 12 [Arabidopsis thaliana] &gt;gi|12644540|sp|Q9M9M9.1|NDUAC_ARATH RecName: Full=Probable NADH dehydrogenase [ubiquinone] 1 alpha subcomplex subunit 12 &gt;gi|6714426|gb|AAF26114.1|AC012328_17 unknown protein [Arabidopsis thaliana] &gt;gi|13878173|gb|AAK44164.1|AF370349_1 unknown protein [Arabidopsis thaliana] &gt;gi|17104529|gb|A…
BnaC05g46000D	211.333	---	---	-9.99668	2.02375e-14	down	---
BnaA08g08670D	210.667	---	AT4G18250.1	-9.99641	2.04705e-14	down	putative receptor serine/threonine kinase [Arabidopsis thaliana] &gt;gi|332658616|gb|AEE84016.1| putative receptor serine/threonine kinase [Arabidopsis thaliana]
BnaC05g46330D	199.667	---	AT3G05470.1	-9.91757	4.04892e-14	down	Actin-binding protein FH2 [Arabidopsis thaliana] &gt;gi|75191978|sp|Q9MA60.1|FH11_ARATH RecName: Full=Formin-like protein 11; Short=AtFH11; Flags: Precursor &gt;gi|7596775|gb|AAF64546.1| unknown protein [Arabidopsis thaliana] &gt;gi|332640723|gb|AEE74244.1| formin-like protein 11 [Arabidopsis thaliana]
BnaC05g46730D	197.667	---	AT3G05070.1	-9.88793	4.40045e-14	down	PREDICTED: coiled-coil domain-containing protein 12 isoform 1 [Vitis vinifera] &gt;gi|297737209|emb|CBI26410.3| unnamed protein product [Vitis vinifera]
BnaA05g32420D	113.667	1.66667	AT3G03190.1	-5.94232	8.50162e-14	down	glutathione S-transferase F11 [Arabidopsis lyrata subsp. lyrata] &gt;gi|297328119|gb|EFH58538.1| glutathione S-transferase F11 [Arabidopsis lyrata subsp. lyrata]
BnaC05g46410D	264.667	0.666667	AT3G05380.4	-8.48289	9.02166e-14	down	protein ALWAYS EARLY 2 [Arabidopsis thaliana] &gt;gi|334185096|ref|NP_001189812.1| protein ALWAYS EARLY 2 [Arabidopsis thaliana] &gt;gi|334185098|ref|NP_001189813.1| protein ALWAYS EARLY 2 [Arabidopsis thaliana] &gt;gi|332640707|gb|AEE74228.1| protein ALWAYS EARLY 2 [Arabidopsis thaliana] &gt;gi|332640709|gb|AEE74230.1| protein ALWAYS EARLY 2 [Arabidopsis thaliana] &gt;gi|332640710|gb|AEE74231.1|…
BnaAnng32870D	113.667	11	AT3G06670.2	-3.24825	9.31935e-14	down	binding protein [Arabidopsis lyrata subsp. lyrata] &gt;gi|297330445|gb|EFH60864.1| binding protein [Arabidopsis lyrata subsp. lyrata]
BnaA04g19440D	176	---	AT2G33410.1	-9.72457	1.29116e-13	down	RNA recognition motif-containing protein [Arabidopsis thaliana] &gt;gi|2459445|gb|AAB80680.1| putative RNA-binding protein [Arabidopsis thaliana] &gt;gi|22530920|gb|AAM96964.1| putative RNA-binding protein [Arabidopsis thaliana] &gt;gi|23198416|gb|AAN15735.1| putative RNA-binding protein [Arabidopsis thaliana] &gt;gi|330253737|gb|AEC08831.1| RNA recognition motif-containing protein [Arabidopsis t…
BnaC05g47830D	180.333	---	AT3G03380.1	-9.75836	1.33551e-13	down	DegP protease 7 [Arabidopsis thaliana] &gt;gi|75330785|sp|Q8RY22.1|DEGP7_ARATH RecName: Full=Protease Do-like 7 &gt;gi|19310429|gb|AAL84951.1| AT3g03380/T21P5_20 [Arabidopsis thaliana] &gt;gi|27363448|gb|AAO11643.1| At3g03380/T21P5_20 [Arabidopsis thaliana] &gt;gi|332640417|gb|AEE73938.1| DegP protease 7 [Arabidopsis thaliana]
BnaC05g48120D	171.333	---	AT3G03620.1	-9.69432	1.74144e-13	down	mate efflux family protein [Arabidopsis lyrata subsp. lyrata] &gt;gi|297330239|gb|EFH60658.1| mate efflux family protein [Arabidopsis lyrata subsp. lyrata]
BnaCnng06200D	168.333	---	AT3G03070.1	-9.66338	2.21417e-13	down	NADH-ubiquinone oxidoreductase-related [Theobroma cacao] &gt;gi|508718178|gb|EOY10075.1| NADH-ubiquinone oxidoreductase-related [Theobroma cacao]
BnaC09g01970D	125.667	11.6667	AT3G28920.1	-3.32223	2.44143e-13	down	homeobox protein 34 [Arabidopsis thaliana] &gt;gi|75334998|sp|Q9LHF0.1|ZHD9_ARATH RecName: Full=Zinc-finger homeodomain protein 9; Short=AtZHD9; AltName: Full=Homeobox protein 34; Short=AtHB-34 &gt;gi|9294358|dbj|BAB02255.1| unnamed protein product [Arabidopsis thaliana] &gt;gi|20260544|gb|AAM13170.1| unknown protein [Arabidopsis thaliana] &gt;gi|22136284|gb|AAM91220.1| unknown protein [Arabidops…
BnaA04g20060D	249	49	AT1G29350.1	-2.18402	2.68717e-13	down	PREDICTED: uncharacterized protein LOC101252351 [Solanum lycopersicum]
BnaC05g47660D	161.667	---	AT3G03890.1	-9.60033	3.22026e-13	down	FMN binding protein [Arabidopsis thaliana] &gt;gi|21553937|gb|AAM63018.1| unknown [Arabidopsis thaliana] &gt;gi|222422814|dbj|BAH19395.1| AT3G03890 [Arabidopsis thaliana] &gt;gi|332640487|gb|AEE74008.1| FMN binding protein [Arabidopsis thaliana]
BnaC05g46840D	100.333	1.66667	AT5G27220.1	-5.7305	3.29564e-13	down	predicted protein [Arabidopsis lyrata subsp. lyrata] &gt;gi|297320230|gb|EFH50652.1| predicted protein [Arabidopsis lyrata subsp. lyrata]
BnaC01g13980D	1120.33	54	AT4G22520.1	-4.13288	3.77133e-13	down	protease inhibitor/seed storage/LTP family protein [Arabidopsis thaliana] &gt;gi|3892707|emb|CAA22157.1| putative protein [Arabidopsis thaliana] &gt;gi|7269098|emb|CAB79207.1| putative protein [Arabidopsis thaliana] &gt;gi|332659217|gb|AEE84617.1| protease inhibitor/seed storage/LTP family protein [Arabidopsis thaliana]
BnaC05g45140D	101.333	1.66667	AT3G06730.1	-5.76773	4.09622e-13	down	thioredoxin, putative [Arabidopsis thaliana]
BnaC05g44420D	997.667	254.667	AT3G07540.1	-1.82543	7.94793e-13	down	unnamed protein product [Arabidopsis thaliana]
BnaA05g10490D	716.333	229.667	AT2G33120.1	-1.51626	8.02997e-13	down	vesicle-associated membrane protein 722 [Arabidopsis thaliana] &gt;gi|21542460|sp|P47192.2|VA722_ARATH RecName: Full=Vesicle-associated membrane protein 722; Short=AtVAMP722; AltName: Full=Synaptobrevin-related protein 1 &gt;gi|16930421|gb|AAL31896.1|AF419564_1 At2g33120/F25I18.14 [Arabidopsis thaliana] &gt;gi|2924792|gb|AAC04921.1| putative synaptobrevin [Arabidopsis thaliana] &gt;gi|18252975|gb…
BnaC05g43090D	226.333	53.6667	AT3G09900.1	-1.93033	1.058e-12	down	RAB GTPase-like protein E1E [Arabidopsis thaliana] &gt;gi|75204351|sp|Q9SF91.1|RAE1E_ARATH RecName: Full=Ras-related protein RABE1e; Short=AtRABE1e; AltName: Full=Ras-related protein Rab8E; Short=AtRab8E &gt;gi|6681329|gb|AAF23246.1|AC015985_4 putative Ras-like GTP-binding protein [Arabidopsis thaliana] &gt;gi|21536596|gb|AAM60928.1| putative Ras-like GTP-binding protein [Arabidopsis thaliana] &g…
BnaC05g46540D	142.667	---	AT3G05230.1	-9.42122	1.28566e-12	down	signal peptidase subunit family protein [Arabidopsis lyrata subsp. lyrata] &gt;gi|297328245|gb|EFH58664.1| signal peptidase subunit family protein [Arabidopsis lyrata subsp. lyrata]
BnaA06g03190D	287	66	AT1G49320.1	-1.99792	1.39471e-12	down	BURP domain protein [Brassica napus] &gt;gi|226427147|gb|ACO54863.1| BURP domain protein [Brassica napus]
BnaC05g45940D	142.667	---	AT3G05880.1	-9.4151	1.85688e-12	down	Hydrophobic protein RCI2A [Arabidopsis thaliana] &gt;gi|15214251|sp|Q9ZNQ7.1|RCI2A_ARATH RecName: Full=Hydrophobic protein RCI2A; AltName: Full=Low temperature and salt-responsive protein LTI6A &gt;gi|6714401|gb|AAF26090.1|AC012393_16 low temperature and salt responsive protein LTI6A [Arabidopsis thaliana] &gt;gi|13957674|gb|AAK50619.1|AF264749_2 hydrophobic protein RCI2A [Arabidopsis thaliana] &…
BnaC05g48140D	137	---	AT3G03600.1	-9.35635	1.86514e-12	down	ribosomal protein S2 [Arabidopsis thaliana] &gt;gi|27805714|sp|Q9GCB9.1|RT02_ARATH RecName: Full=Ribosomal protein S2, mitochondrial &gt;gi|6091762|gb|AAF03472.1|AC009327_11 putative ribosomal protein S2 [Arabidopsis thaliana] &gt;gi|9944887|gb|AAG03026.1|AF273102_1 ribosomal protein S2 [Arabidopsis thaliana] &gt;gi|27764986|gb|AAO23614.1| At3g03600 [Arabidopsis thaliana] &gt;gi|110742903|dbj|BAE…
BnaC05g47840D	138.333	---	AT3G03330.1	-9.3647	1.91025e-12	down	short-chain dehydrogenase/reductase family protein [Arabidopsis lyrata subsp. lyrata] &gt;gi|297330211|gb|EFH60630.1| short-chain dehydrogenase/reductase family protein [Arabidopsis lyrata subsp. lyrata]
BnaA06g26500D	673	207	AT5G23940.1	-1.52063	2.08834e-12	down	EMB3009 [Arabidopsis lyrata subsp. lyrata] &gt;gi|297319991|gb|EFH50413.1| EMB3009 [Arabidopsis lyrata subsp. lyrata]
BnaC02g13550D	104.667	1.33333	---	-6.15036	2.32313e-12	down	---
BnaCnng45460D	111	7.66667	AT5G23420.1	-3.77021	3.23834e-12	down	high-mobility group B6 protein [Arabidopsis thaliana] &gt;gi|75245985|sp|Q8LDF9.1|HMGB7_ARATH RecName: Full=High mobility group B protein 7; AltName: Full=Nucleosome/chromatin assembly factor group D 07; Short=Nucleosome/chromatin assembly factor group D 7 &gt;gi|21554154|gb|AAM63233.1| unknown [Arabidopsis thaliana] &gt;gi|26452394|dbj|BAC43282.1| unknown protein [Arabidopsis thaliana] &gt;gi|33…
BnaA09g44230D	359	107	AT1G19320.1	-1.5782	3.32697e-12	down	pathogenesis-related thaumatin-like protein [Arabidopsis thaliana] &gt;gi|8778412|gb|AAF79420.1|AC025808_2 F18O14.4 [Arabidopsis thaliana] &gt;gi|48310686|gb|AAT41867.1| At1g19320 [Arabidopsis thaliana] &gt;gi|332191708|gb|AEE29829.1| pathogenesis-related thaumatin-like protein [Arabidopsis thaliana]
BnaA01g24720D	84.3333	4.66667	AT1G14800.1	-4.03302	3.88414e-12	down	predicted protein [Arabidopsis lyrata subsp. lyrata] &gt;gi|297324744|gb|EFH55164.1| predicted protein [Arabidopsis lyrata subsp. lyrata]
BnaC05g47720D	128.667	---	AT3G03870.2	-9.27702	3.91123e-12	down	unknown [Arabidopsis thaliana]
BnaC05g48230D	85.3333	6	AT3G02580.1	-3.64235	4.1017e-12	down	delta(7)-sterol-C5(6)-desaturase 1 [Arabidopsis thaliana] &gt;gi|33301592|sp|Q39208.2|SC5D1_ARATH RecName: Full=Delta(7)-sterol-C5(6)-desaturase 1; AltName: Full=Delta(7)-sterol-C5-desaturase 1; AltName: Full=Delta-7-C-5 sterol desaturase 1; AltName: Full=Protein DWARF 7; AltName: Full=Protein STEROL 1 &gt;gi|4234768|gb|AAD12944.1| sterol-C5-desaturase [Arabidopsis thaliana] &gt;gi|6957721|gb|AAF…
BnaC03g69010D	80	3	AT1G52140.1	-4.54853	4.23978e-12	down	unknown [Arabidopsis thaliana]
BnaA08g05540D	243.333	37.6667	AT5G26000.1	-2.56173	4.29042e-12	down	myrosinase, thioglucoside glucohydrolase [Brassica napus]
BnaC03g69210D	175.667	30.6667	AT1G52590.1	-2.38496	4.38835e-12	down	putative thiol-disulfide oxidoreductase DCC [Arabidopsis thaliana] &gt;gi|75207555|sp|Q9SSR1.1|Y1259_ARATH RecName: Full=DCC family protein At1g52590, chloroplastic; Flags: Precursor &gt;gi|5903046|gb|AAD55605.1|AC008016_15 F6D8.19 [Arabidopsis thaliana] &gt;gi|26450069|dbj|BAC42154.1| unknown protein [Arabidopsis thaliana] &gt;gi|28827528|gb|AAO50608.1| unknown protein [Arabidopsis thaliana] &gt…
BnaCnng77750D	124	---	AT3G01420.1	-9.21667	4.58644e-12	down	alpha-dioxygenase 1 [Arabidopsis lyrata subsp. lyrata] &gt;gi|297328024|gb|EFH58443.1| alpha-dioxygenase 1 [Arabidopsis lyrata subsp. lyrata]
BnaC05g42310D	338	101.667	AT3G10760.1	-1.58813	5.82261e-12	down	PREDICTED: transcription factor LUX-like [Solanum tuberosum]
BnaC09g00700D	350	65.6667	AT4G03415.2	-2.33758	6.43249e-12	down	putative protein phosphatase 2C 52 [Arabidopsis thaliana] &gt;gi|334186343|ref|NP_001190668.1| putative protein phosphatase 2C 52 [Arabidopsis thaliana] &gt;gi|75151368|sp|Q8GY60.1|P2C52_ARATH RecName: Full=Probable protein phosphatase 2C 52; Short=AtPP2C52 &gt;gi|26450759|dbj|BAC42488.1| unknown protein [Arabidopsis thaliana] &gt;gi|28951049|gb|AAO63448.1| At4g03415 [Arabidopsis thaliana] &gt;gi…
BnaC05g46260D	122	---	AT3G05545.1	-9.18041	7.20564e-12	down	RING/U-box domain-containing protein [Arabidopsis thaliana] &gt;gi|25054862|gb|AAN71920.1| unknown protein [Arabidopsis thaliana] &gt;gi|66865926|gb|AAY57597.1| RING finger family protein [Arabidopsis thaliana] &gt;gi|332640735|gb|AEE74256.1| RING/U-box domain-containing protein [Arabidopsis thaliana]
BnaCnng06020D	117	---	AT3G02860.2	-9.12865	8.53085e-12	down	zinc finger protein [Arabidopsis thaliana] &gt;gi|124301160|gb|ABN04832.1| At3g02860 [Arabidopsis thaliana] &gt;gi|332640346|gb|AEE73867.1| zinc finger protein [Arabidopsis thaliana]
BnaC05g43440D	510.333	131.333	AT3G09450.1	-1.82086	8.95143e-12	down	PREDICTED: uncharacterized protein LOC102627372 isoform X1 [Citrus sinensis] &gt;gi|568854301|ref|XP_006480769.1| PREDICTED: uncharacterized protein LOC102627372 isoform X2 [Citrus sinensis]
BnaCnng06300D	117	---	AT3G03190.1	-9.1316	9.46844e-12	down	glutathione S-transferase F11 [Arabidopsis lyrata subsp. lyrata] &gt;gi|297328119|gb|EFH58538.1| glutathione S-transferase F11 [Arabidopsis lyrata subsp. lyrata]
BnaC05g45830D	174.667	0.666667	AT3G05990.1	-7.87471	9.85693e-12	down	leucine-rich repeat family protein [Populus trichocarpa] &gt;gi|222851429|gb|EEE88976.1| leucine-rich repeat family protein [Populus trichocarpa]
BnaC05g52250D	110.667	---	AT3G05750.1	-9.06214	1.37849e-11	down	uncharacterized protein [Arabidopsis thaliana] &gt;gi|332640770|gb|AEE74291.1| uncharacterized protein AT3G05750 [Arabidopsis thaliana]
BnaC05g47590D	109.667	---	AT3G03960.1	-9.05221	1.57311e-11	down	TCP-1/cpn60 chaperonin family protein [Arabidopsis thaliana] &gt;gi|13877579|gb|AAK43867.1|AF370490_1 putative T-complex protein 1, theta subunit; TCP-1-Theta [Arabidopsis thaliana] &gt;gi|34098897|gb|AAQ56831.1| At3g03960 [Arabidopsis thaliana] &gt;gi|332640497|gb|AEE74018.1| TCP-1/cpn60 chaperonin family protein [Arabidopsis thaliana]
BnaCnng05910D	197.333	0.333333	AT3G02740.1	-8.92208	1.66466e-11	down	aspartyl protease family protein [Arabidopsis thaliana] &gt;gi|6728988|gb|AAF26986.1|AC018363_31 putative aspartyl protease [Arabidopsis thaliana] &gt;gi|21593593|gb|AAM65560.1| putative aspartyl protease [Arabidopsis thaliana] &gt;gi|332640332|gb|AEE73853.1| aspartyl protease family protein [Arabidopsis thaliana]
BnaA05g24730D	146.667	25	AT3G14840.2	-2.42619	1.66466e-11	down	leucine-rich repeat transmembrane protein kinase [Arabidopsis thaliana] &gt;gi|313471762|sp|C0LGN2.1|Y3148_ARATH RecName: Full=Probable leucine-rich repeat receptor-like serine/threonine-protein kinase At3g14840; Flags: Precursor &gt;gi|224589567|gb|ACN59317.1| leucine-rich repeat receptor-like protein kinase [Arabidopsis thaliana] &gt;gi|332642053|gb|AEE75574.1| leucine-rich repeat transmembrane…
BnaC05g47950D	112	---	AT3G03270.2	-9.06137	2.29978e-11	down	universal stress protein family protein [Brassica rapa]
BnaA01g03200D	84	7.66667	AT4G33790.1	-3.31032	2.7072e-11	down	predicted protein [Arabidopsis lyrata subsp. lyrata] &gt;gi|297312993|gb|EFH43416.1| predicted protein [Arabidopsis lyrata subsp. lyrata]
BnaC05g46120D	103.333	---	AT3G05670.1	-8.95495	2.78412e-11	down	RING/U-box protein [Arabidopsis thaliana] &gt;gi|6714443|gb|AAF26130.1|AC011620_6 unknown protein [Arabidopsis thaliana] &gt;gi|21539513|gb|AAM53309.1| unknown protein [Arabidopsis thaliana] &gt;gi|27311925|gb|AAO00928.1| unknown protein [Arabidopsis thaliana] &gt;gi|332640753|gb|AEE74274.1| RING/U-box protein [Arabidopsis thaliana]
BnaA03g58830D	205	45.6667	---	-1.99432	2.91114e-11	down	---
BnaC05g47160D	131.333	19.6667	AT3G04630.3	-2.57316	3.03961e-11	down	AT3G04630 [Arabidopsis thaliana]
BnaC07g44030D	75.6667	3	AT4G32950.1	-4.51634	3.21235e-11	down	putative protein phosphatase 2C 61 [Arabidopsis thaliana] &gt;gi|75100739|sp|O82637.1|P2C61_ARATH RecName: Full=Probable protein phosphatase 2C 61; Short=AtPP2C61 &gt;gi|3688176|emb|CAA21204.1| putative protein [Arabidopsis thaliana] &gt;gi|7270242|emb|CAB80012.1| putative protein [Arabidopsis thaliana] &gt;gi|332660751|gb|AEE86151.1| putative protein phosphatase 2C 61 [Arabidopsis thaliana]
BnaC09g04070D	386.667	64.6667	AT2G47840.1	-2.51382	3.26355e-11	down	protein TIC 20-II [Arabidopsis thaliana] &gt;gi|75100577|sp|O82251.1|TI202_ARATH RecName: Full=Protein TIC 20-II, chloroplastic; AltName: Full=Translocon at the inner envelope membrane of chloroplasts 20-II; Short=AtTIC20-II; Flags: Precursor &gt;gi|3738296|gb|AAC63638.1| expressed protein [Arabidopsis thaliana] &gt;gi|330255801|gb|AEC10895.1| protein TIC 20-II [Arabidopsis thaliana]
BnaA03g17280D	1273.67	371.667	AT5G59970.1	-1.65764	3.2814e-11	down	histone H4 [Zea mays]
BnaC05g47610D	99.3333	---	AT3G03940.1	-8.90727	3.82322e-11	down	kinase family protein [Arabidopsis lyrata subsp. lyrata] &gt;gi|297330261|gb|EFH60680.1| kinase family protein [Arabidopsis lyrata subsp. lyrata]
BnaA06g03210D	131.333	22	AT1G49310.1	-2.41582	3.96506e-11	down	PREDICTED: organ-specific protein P4-like [Cicer arietinum]
BnaC04g26020D	80.6667	1.66667	---	-5.48482	5.47397e-11	down	---
BnaCnng01740D	254	68	AT1G64780.1	-1.77101	5.80445e-11	down	ammonium transporter 1;2 [Arabidopsis thaliana] &gt;gi|22001525|sp|Q9ZPJ8.1|AMT12_ARATH RecName: Full=Ammonium transporter 1 member 2; Short=AtAMT1;2 &gt;gi|5042414|gb|AAD38253.1|AC006193_9 Ammonium transporter ATM1;2 [Arabidopsis thaliana] &gt;gi|4324714|gb|AAD17001.1| ammonium transporter [Arabidopsis thaliana] &gt;gi|17064990|gb|AAL32649.1| Ammonium transporter ATM1 [Arabidopsis thaliana] &gt;…
BnaCnng75170D	202.667	43.6667	AT1G30590.1	-2.01556	7.5502e-11	down	predicted protein [Arabidopsis lyrata subsp. lyrata] &gt;gi|297339477|gb|EFH69894.1| predicted protein [Arabidopsis lyrata subsp. lyrata]
BnaC04g51420D	322.333	80	AT2G47240.2	-1.87375	8.06009e-11	down	long chain acyl-CoA synthetase 1 [Arabidopsis thaliana] &gt;gi|79324939|ref|NP_001031554.1| long chain acyl-CoA synthetase 1 [Arabidopsis thaliana] &gt;gi|75097627|sp|O22898.1|LACS1_ARATH RecName: Full=Long chain acyl-CoA synthetase 1; AltName: Full=Protein ECERIFERUM 8 &gt;gi|20805863|gb|AAM28868.1|AF503751_1 long chain acyl-CoA synthetase 1 [Arabidopsis thaliana] &gt;gi|2275202|gb|AAB63824.1| p…
BnaC03g69300D	263	73.6667	AT1G52310.1	-1.70375	1.09014e-10	down	kinase family protein [Arabidopsis lyrata subsp. lyrata] &gt;gi|297337527|gb|EFH67944.1| kinase family protein [Arabidopsis lyrata subsp. lyrata]
BnaC09g03440D	1840.67	529	AT5G26850.4	-1.71357	1.09014e-10	down	uncharacterized protein [Arabidopsis thaliana] &gt;gi|186525992|ref|NP_001031947.2| uncharacterized protein [Arabidopsis thaliana] &gt;gi|186525996|ref|NP_001031948.2| uncharacterized protein [Arabidopsis thaliana] &gt;gi|334187962|ref|NP_001190405.1| uncharacterized protein [Arabidopsis thaliana] &gt;gi|332006230|gb|AED93613.1| uncharacterized protein AT5G26850 [Arabidopsis thaliana] &gt;gi|3320…
BnaCnng15730D	232	33.6667	AT5G63140.1	-2.68753	1.25963e-10	down	ATPAP29/PAP29 [Arabidopsis lyrata subsp. lyrata] &gt;gi|297310674|gb|EFH41098.1| ATPAP29/PAP29 [Arabidopsis lyrata subsp. lyrata]
BnaCnng06330D	89.3333	---	AT3G03220.1	-8.76707	1.26778e-10	down	alpha-expansin protein 13, partial [Brassica rapa]
BnaC08g05930D	633.667	179	AT1G22360.1	-1.71427	1.42634e-10	down	UDP-glycosyltransferase [Arabidopsis lyrata subsp. lyrata] &gt;gi|297339063|gb|EFH69480.1| UDP-glycosyltransferase [Arabidopsis lyrata subsp. lyrata]
BnaC05g04860D	153.333	29.3333	AT1G07040.1	-2.19252	1.48809e-10	down	Uncharacterized protein isoform 1 [Theobroma cacao] &gt;gi|590700682|ref|XP_007046226.1| Uncharacterized protein isoform 1 [Theobroma cacao] &gt;gi|508710160|gb|EOY02057.1| Uncharacterized protein isoform 1 [Theobroma cacao] &gt;gi|508710161|gb|EOY02058.1| Uncharacterized protein isoform 1 [Theobroma cacao]
BnaA09g43980D	84.6667	---	AT5G23630.1	-8.67016	1.87875e-10	down	putative cation-transporting ATPase [Arabidopsis thaliana] &gt;gi|12229714|sp|Q9LT02.1|ATY1_ARATH RecName: Full=Probable cation-transporting ATPase &gt;gi|8809697|dbj|BAA97238.1| cation-transporting ATPase [Arabidopsis thaliana] &gt;gi|332005809|gb|AED93192.1| putative cation-transporting ATPase [Arabidopsis thaliana]
BnaA01g00580D	160	26.6667	AT4G37390.1	-2.38864	1.90465e-10	down	indole-3-acetic acid-amido synthetase GH3.2 [Arabidopsis thaliana] &gt;gi|4468805|emb|CAB38206.1| auxin-responsive GH3-like protein [Arabidopsis thaliana] &gt;gi|7270721|emb|CAB80404.1| auxin-responsive GH3-like protein [Arabidopsis thaliana] &gt;gi|332661387|gb|AEE86787.1| indole-3-acetic acid-amido synthetase GH3.2 [Arabidopsis thaliana]
BnaCnng06090D	273.667	77.3333	AT3G02950.1	-1.69121	2.43916e-10	down	Tho complex subunit 7 [Arabidopsis thaliana] &gt;gi|75186542|sp|Q9M8T6.1|THO7B_ARATH RecName: Full=THO complex subunit 7B; AltName: Full=THO complex subunit 7; Short=AtTHO7 &gt;gi|6728966|gb|AAF26964.1|AC018363_9 unknown protein [Arabidopsis thaliana] &gt;gi|15983444|gb|AAL11590.1|AF424596_1 AT3g02950/F13E7_10 [Arabidopsis thaliana] &gt;gi|48310661|gb|AAT41862.1| At3g02950 [Arabidopsis thaliana] …
BnaC09g04200D	1486.33	464.333	AT5G24930.1	-1.57256	2.44469e-10	down	zinc finger protein CONSTANS-LIKE 4 [Arabidopsis thaliana] &gt;gi|332005996|gb|AED93379.1| zinc finger protein CONSTANS-LIKE 4 [Arabidopsis thaliana]
BnaCnng06070D	82	---	AT3G02930.1	-8.63143	2.46809e-10	down	uncharacterized protein [Arabidopsis thaliana] &gt;gi|75186537|sp|Q9M8T5.1|Y3293_ARATH RecName: Full=WEB family protein At3g02930, chloroplastic; Flags: Precursor &gt;gi|6728968|gb|AAF26966.1|AC018363_11 unknown protein [Arabidopsis thaliana] &gt;gi|332640360|gb|AEE73881.1| uncharacterized protein AT3G02930 [Arabidopsis thaliana]
BnaA08g09210D	83.3333	---	AT4G19500.2	-8.6686	2.5124e-10	down	disease resistance protein [Brassica rapa subsp. pekinensis]
BnaC05g45950D	82	---	---	-8.63599	2.70227e-10	down	---
BnaC05g46100D	80	---	AT3G05710.2	-8.59124	3.21871e-10	down	syntaxin-43 [Arabidopsis thaliana] &gt;gi|38503420|sp|Q9SUJ1.2|SYP43_ARATH RecName: Full=Syntaxin-43; Short=AtSYP43 &gt;gi|6714439|gb|AAF26126.1|AC011620_2 putative syntaxin protein, AtSNAP33 [Arabidopsis thaliana] &gt;gi|20466514|gb|AAM20574.1| putative syntaxin protein, AtSNAP33 [Arabidopsis thaliana] &gt;gi|332640762|gb|AEE74283.1| syntaxin-43 [Arabidopsis thaliana]
BnaC05g46440D	73.3333	1.66667	AT3G05330.1	-5.3071	3.53183e-10	down	RecName: Full=Microtubule-binding protein TANGLED; Short=AtTAN &gt;gi|107785186|gb|ABF84064.1| TANGLED [Arabidopsis thaliana]
BnaC05g48060D	68.6667	2	AT3G03750.2	-4.95897	4.09896e-10	down	SET domain-containing protein [Arabidopsis lyrata subsp. lyrata] &gt;gi|297328144|gb|EFH58563.1| SET domain-containing protein [Arabidopsis lyrata subsp. lyrata]
BnaA08g11080D	117.333	21	AT4G34590.1	-2.3423	4.30878e-10	down	transcription factor GBF6 [Arabidopsis lyrata subsp. lyrata] &gt;gi|297314972|gb|EFH45395.1| transcription factor GBF6 [Arabidopsis lyrata subsp. lyrata]
BnaC09g04650D	454.333	108	AT5G23920.1	-1.98467	4.77704e-10	down	unknown [Lotus japonicus]
BnaCnng19200D	289.333	80.3333	AT1G54385.2	-1.72979	4.98711e-10	down	unknown [Arabidopsis thaliana]
BnaC09g03350D	321	71.3333	AT5G26960.1	-2.08558	5.00616e-10	down	kelch repeat-containing F-box family protein [Arabidopsis lyrata subsp. lyrata] &gt;gi|297320167|gb|EFH50589.1| kelch repeat-containing F-box family protein [Arabidopsis lyrata subsp. lyrata]
BnaC09g01650D	866.667	220.333	AT3G28200.1	-1.90269	5.31434e-10	down	peroxidase 31 [Arabidopsis thaliana] &gt;gi|25453208|sp|Q9LHA7.1|PER31_ARATH RecName: Full=Peroxidase 31; Short=Atperox P31; AltName: Full=ATP41; Flags: Precursor &gt;gi|11994582|dbj|BAB02637.1| peroxidase [Arabidopsis thaliana] &gt;gi|23297263|gb|AAN12927.1| putative peroxidase [Arabidopsis thaliana] &gt;gi|332643894|gb|AEE77415.1| peroxidase 31 [Arabidopsis thaliana]
BnaC03g59080D	83.3333	8.33333	AT1G29470.2	-3.19772	6.27305e-10	down	putative methyltransferase PMT24 [Arabidopsis thaliana] &gt;gi|79318852|ref|NP_001031109.1| putative methyltransferase PMT24 [Arabidopsis thaliana] &gt;gi|75223284|sp|Q6NPR7.1|PMTO_ARATH RecName: Full=Probable methyltransferase PMT24 &gt;gi|38564284|gb|AAR23721.1| At1g29470 [Arabidopsis thaliana] &gt;gi|332192972|gb|AEE31093.1| putative methyltransferase PMT24 [Arabidopsis thaliana] &gt;gi|332192…
BnaC05g46300D	686	15.3333	AT3G05490.1	-5.43599	6.37593e-10	down	protein RALF-like 22 [Arabidopsis thaliana] &gt;gi|75192005|sp|Q9MA62.1|RLF22_ARATH RecName: Full=Protein RALF-like 22; Flags: Precursor &gt;gi|7596763|gb|AAF64534.1| unknown protein [Arabidopsis thaliana] &gt;gi|21617970|gb|AAM67020.1| RALF precursor [Arabidopsis thaliana] &gt;gi|27754284|gb|AAO22595.1| unknown protein [Arabidopsis thaliana] &gt;gi|88011088|gb|ABD38901.1| At3g05490 [Arabidopsis …
BnaC05g47740D	81.3333	1	AT3G03480.1	-6.18519	7.27312e-10	down	chat-3-HEXEN-1-OL ACETYLTRANSFERASE [Arabidopsis lyrata subsp. lyrata] &gt;gi|297330223|gb|EFH60642.1| chat-3-HEXEN-1-OL ACETYLTRANSFERASE [Arabidopsis lyrata subsp. lyrata]
BnaA05g06890D	350	104.333	AT2G37630.1	-1.60607	7.3698e-10	down	transcription factor AS1 [Arabidopsis thaliana] &gt;gi|29427581|sp|O80931.1|AS1_ARATH RecName: Full=Transcription factor AS1; AltName: Full=Myb-related protein 91; Short=AtMYB91; AltName: Full=Protein ASYMMETRIC LEAVES 1; AltName: Full=Protein PHANTASTICA; Short=AtPHAN &gt;gi|5823325|gb|AAD53101.1|AF175996_1 putative transcription factor [Arabidopsis thaliana] &gt;gi|3236245|gb|AAC23633.1| putati…
BnaC09g50890D	606.333	142.333	AT3G48050.2	-2.00191	7.4562e-10	down	BAH and TFIIS domain-containing protein [Arabidopsis thaliana] &gt;gi|186510770|ref|NP_850669.2| BAH and TFIIS domain-containing protein [Arabidopsis thaliana] &gt;gi|332644839|gb|AEE78360.1| BAH and TFIIS domain-containing protein [Arabidopsis thaliana] &gt;gi|332644840|gb|AEE78361.1| BAH and TFIIS domain-containing protein [Arabidopsis thaliana]
BnaC01g22110D	67	1.66667	AT1G27320.1	-5.18011	8.18075e-10	down	histidine kinase 3 [Arabidopsis thaliana] &gt;gi|75168994|sp|Q9C5U1.1|AHK3_ARATH RecName: Full=Histidine kinase 3; AltName: Full=Arabidopsis histidine kinase 3; Short=AtHK3; AltName: Full=Protein AUTHENTIC HIS-KINASE 3; AltName: Full=Protein ORESARA 12 &gt;gi|13537198|dbj|BAB40775.1| histidine kinase [Arabidopsis thaliana] &gt;gi|332192685|gb|AEE30806.1| histidine kinase 3 [Arabidopsis thaliana]
BnaC05g45440D	157	30	AT2G47230.1	-2.24345	8.66279e-10	down	uncharacterized protein [Arabidopsis thaliana] &gt;gi|2275201|gb|AAB63823.1| unknown protein [Arabidopsis thaliana] &gt;gi|330255722|gb|AEC10816.1| uncharacterized protein AT2G47230 [Arabidopsis thaliana]
BnaA08g13200D	68.6667	4	AT4G30140.1	-3.91398	9.09249e-10	down	GDSL-motif lipase/hydrolase family protein [Arabidopsis lyrata subsp. lyrata] &gt;gi|297313201|gb|EFH43624.1| GDSL-motif lipase/hydrolase family protein [Arabidopsis lyrata subsp. lyrata]
BnaC05g46050D	72	---	AT3G05760.1	-8.43657	9.20144e-10	down	C2H2 and C2HC zinc fingers superfamily protein [Arabidopsis thaliana] &gt;gi|14517383|gb|AAK62582.1| AT3g05760/F10A16_5 [Arabidopsis thaliana] &gt;gi|15450543|gb|AAK96449.1| AT3g05760/F10A16_5 [Arabidopsis thaliana] &gt;gi|332640772|gb|AEE74293.1| C2H2 and C2HC zinc fingers superfamily protein [Arabidopsis thaliana]
BnaC05g47860D	71.6667	---	AT3G03320.1	-8.42791	9.62821e-10	down	unknown [Arabidopsis thaliana]
BnaC05g46020D	72	---	AT3G05830.1	-8.42564	9.71772e-10	down	plant IF-like protein [Arabidopsis thaliana]
BnaCnng06260D	65.6667	1.66667	AT3G03140.1	-5.1448	1.13576e-09	down	Tudor/PWWP/MBT superfamily protein, putative isoform 1 [Theobroma cacao] &gt;gi|508718107|gb|EOY10004.1| Tudor/PWWP/MBT superfamily protein, putative isoform 1 [Theobroma cacao]
BnaA06g13410D	64.6667	3.66667	AT1G75050.1	-3.94543	1.21996e-09	down	pathogenesis-related thaumatin-like protein protein [Arabidopsis thaliana] &gt;gi|91806091|gb|ABE65774.1| thaumatin-like protein/pathogenesis-like protein [Arabidopsis thaliana] &gt;gi|332197545|gb|AEE35666.1| pathogenesis-related thaumatin-like protein protein [Arabidopsis thaliana]
BnaC05g46380D	66.6667	1.66667	AT3G05410.2	-5.15961	1.27811e-09	down	photosystem II reaction center PsbP family protein [Arabidopsis thaliana] &gt;gi|558445989|sp|F4J7A7.1|PPD7_ARATH RecName: Full=PsbP domain-containing protein 7, chloroplastic; AltName: Full=Photosystem II reaction center PsbP family protein; Flags: Precursor &gt;gi|332640715|gb|AEE74236.1| photosystem II reaction center PsbP family protein [Arabidopsis thaliana]
BnaC05g46790D	68.6667	---	AT3G05030.1	-8.36153	1.50961e-09	down	K+/H+ exchanger [Arabidopsis thaliana] &gt;gi|84029367|sp|Q56XP4.2|NHX2_ARATH RecName: Full=Sodium/hydrogen exchanger 2; AltName: Full=Na(+)/H(+) exchanger 2; Short=NHE-2 &gt;gi|12322846|gb|AAG51408.1|AC009465_8 putative sodium proton exchanger; 8161-11489 [Arabidopsis thaliana] &gt;gi|19919840|gb|AAM08403.1|AF490586_1 Na+/H+ exchanger 2 [Arabidopsis thaliana] &gt;gi|332640656|gb|AEE74177.1| K+/H…
BnaC09g02350D	856.667	217	AT5G48385.1	-1.90901	1.51505e-09	down	putative protein [Arabidopsis thaliana] &gt;gi|23197792|gb|AAN15423.1| putative protein [Arabidopsis thaliana]
BnaA05g23210D	387.333	104.667	AT3G16620.1	-1.73484	1.60572e-09	down	translocase of chloroplast 120 [Arabidopsis thaliana] &gt;gi|75274287|sp|Q9LUS2.1|TC120_ARATH RecName: Full=Translocase of chloroplast 120, chloroplastic; Short=AtToc120; AltName: Full=120 kDa chloroplast outer envelope protein &gt;gi|11994616|dbj|BAB02753.1| chloroplast outer envelope protein-like [Arabidopsis thaliana] &gt;gi|46451433|gb|AAS97961.1| chloroplast outer envelope membrane-associate…
BnaC05g52260D	66.6667	---	AT3G04860.1	-8.33656	1.84542e-09	down	uncharacterized protein [Arabidopsis thaliana] &gt;gi|12322843|gb|AAG51405.1|AC009465_5 unknown protein; 64727-65596 [Arabidopsis thaliana] &gt;gi|16612261|gb|AAL27500.1|AF439828_1 AT3g04860/T9J14_19 [Arabidopsis thaliana] &gt;gi|21928087|gb|AAM78072.1| AT3g04860/T9J14_19 [Arabidopsis thaliana] &gt;gi|332640626|gb|AEE74147.1| uncharacterized protein AT3G04860 [Arabidopsis thaliana]
BnaC09g04790D	111.333	13.6667	AT5G23580.1	-2.9277	1.89166e-09	down	calcium-dependent protein kinase 9 [Arabidopsis lyrata subsp. lyrata] &gt;gi|297319976|gb|EFH50398.1| calcium-dependent protein kinase 9 [Arabidopsis lyrata subsp. lyrata]
BnaAnng02700D	812.667	22.6667	AT3G05727.1	-5.10207	2.38818e-09	down	disease resistance-responsive family protein [Brassica rapa]
BnaCnng06060D	64.6667	---	AT3G02910.1	-8.27577	2.39632e-09	down	UPF0131 protein At3g02910 [Arabidopsis lyrata subsp. lyrata] &gt;gi|297328100|gb|EFH58519.1| UPF0131 protein At3g02910 [Arabidopsis lyrata subsp. lyrata]
BnaCnng05900D	63	---	AT3G02730.1	-8.2508	2.88184e-09	down	thioredoxin F-type 1 [Arabidopsis lyrata subsp. lyrata] &gt;gi|297330175|gb|EFH60594.1| thioredoxin F-type 1 [Arabidopsis lyrata subsp. lyrata]
BnaC07g41670D	63.6667	---	AT3G17680.1	-8.24924	2.90326e-09	down	unnamed protein product [Arabidopsis thaliana]
BnaC05g46800D	62	---	AT5G58340.2	-8.22809	3.30668e-09	down	predicted protein [Arabidopsis lyrata subsp. lyrata] &gt;gi|297310399|gb|EFH40823.1| predicted protein [Arabidopsis lyrata subsp. lyrata]
BnaC04g37370D	111	18.6667	AT5G54060.1	-2.45703	3.59543e-09	down	UDP-glucose:flavonoid 3-O-glucosyltransferase 2 [Brassica rapa subsp. oleifera]
BnaA08g06820D	101.667	19	AT5G52320.1	-2.27029	4.59693e-09	down	cytochrome P450, family 96, subfamily A, polypeptide 4 [Arabidopsis thaliana] &gt;gi|10177398|dbj|BAB10529.1| cytochrome P450 [Arabidopsis thaliana] &gt;gi|332008817|gb|AED96200.1| cytochrome P450, family 96, subfamily A, polypeptide 4 [Arabidopsis thaliana]
BnaA03g52270D	61.3333	3	AT4G32950.1	-4.20533	5.82413e-09	down	putative protein phosphatase 2C 61 [Arabidopsis thaliana] &gt;gi|75100739|sp|O82637.1|P2C61_ARATH RecName: Full=Probable protein phosphatase 2C 61; Short=AtPP2C61 &gt;gi|3688176|emb|CAA21204.1| putative protein [Arabidopsis thaliana] &gt;gi|7270242|emb|CAB80012.1| putative protein [Arabidopsis thaliana] &gt;gi|332660751|gb|AEE86151.1| putative protein phosphatase 2C 61 [Arabidopsis thaliana]
BnaC05g44440D	60	3	AT3G07525.1	-4.1895	6.34378e-09	down	autophagocytosis-associated family protein [Arabidopsis lyrata subsp. lyrata] &gt;gi|297330494|gb|EFH60913.1| autophagocytosis-associated family protein [Arabidopsis lyrata subsp. lyrata]
BnaA05g09500D	124	24	AT2G34360.1	-2.1937	7.56316e-09	down	mate efflux family protein [Arabidopsis lyrata subsp. lyrata] &gt;gi|297325332|gb|EFH55752.1| mate efflux family protein [Arabidopsis lyrata subsp. lyrata]
BnaC05g41910D	202.667	51.3333	AT3G11280.2	-1.81548	8.31018e-09	down	myb family transcription factor [Arabidopsis lyrata subsp. lyrata] &gt;gi|297330679|gb|EFH61098.1| myb family transcription factor [Arabidopsis lyrata subsp. lyrata]
BnaC03g68890D	149.667	36	AT1G51310.1	-1.93205	8.99387e-09	down	tRNA (5-methylaminomethyl-2-thiouridylate)-methyltransferase [Arabidopsis thaliana] &gt;gi|332194528|gb|AEE32649.1| tRNA (5-methylaminomethyl-2-thiouridylate)-methyltransferase [Arabidopsis thaliana]
BnaC09g01480D	129.667	16.3333	AT3G27520.1	-2.87293	1.03291e-08	down	uncharacterized protein [Arabidopsis thaliana] &gt;gi|21537206|gb|AAM61547.1| unknown [Arabidopsis thaliana] &gt;gi|26450193|dbj|BAC42215.1| unknown protein [Arabidopsis thaliana] &gt;gi|28827404|gb|AAO50546.1| unknown protein [Arabidopsis thaliana] &gt;gi|332643812|gb|AEE77333.1| uncharacterized protein AT3G27520 [Arabidopsis thaliana]
BnaC05g47140D	66.3333	5.66667	AT3G04670.1	-3.46073	1.3952e-08	down	WRKY DNA-binding protein 39 [Arabidopsis lyrata subsp. lyrata] &gt;gi|297330297|gb|EFH60716.1| WRKY DNA-binding protein 39 [Arabidopsis lyrata subsp. lyrata]
BnaC05g43400D	216.333	56	AT3G09540.1	-1.85883	1.55601e-08	down	pectate lyase family protein [Arabidopsis lyrata subsp. lyrata] &gt;gi|297330580|gb|EFH60999.1| pectate lyase family protein [Arabidopsis lyrata subsp. lyrata]
BnaC09g00970D	154.667	32	AT4G05440.1	-2.16755	1.61973e-08	down	predicted protein [Arabidopsis lyrata subsp. lyrata] &gt;gi|297318594|gb|EFH49016.1| predicted protein [Arabidopsis lyrata subsp. lyrata]
BnaC09g01310D	1056.67	313.667	AT3G27020.1	-1.67491	1.66119e-08	down	yellow stripe-like protein 6.4 [Brassica juncea]
BnaA02g02910D	1679.33	500.667	AT5G15970.1	-1.64535	1.69665e-08	down	cold resistance protein 1 [Brassica oleracea var. viridis] &gt;gi|258548930|gb|ACV74394.1| cold resistance protein 1 [Brassica oleracea var. viridis] &gt;gi|258548932|gb|ACV74395.1| cold resistance protein 1 [Brassica oleracea var. botrytis] &gt;gi|258548934|gb|ACV74396.1| cold resistance protein 1 [Brassica oleracea var. capitata]
BnaC06g37960D	847.333	239	AT1G77240.1	-1.68199	1.75716e-08	down	amp-binding protein [Brassica napus]
BnaA06g21910D	64.3333	1	AT4G28360.1	-5.88134	1.86235e-08	down	ribosomal protein L22 family protein [Arabidopsis lyrata subsp. lyrata] &gt;gi|297337536|gb|EFH67953.1| ribosomal protein L22 family protein [Arabidopsis lyrata subsp. lyrata]
BnaA05g33160D	51.6667	---	AT3G04160.1	-7.95049	2.08718e-08	down	-
BnaC09g05330D	146.667	31	AT5G61510.1	-2.13571	2.08971e-08	down	GroES-like zinc-binding alcohol dehydrogenase family protein [Arabidopsis thaliana] &gt;gi|119935943|gb|ABM06041.1| At5g61510 [Arabidopsis thaliana] &gt;gi|332010094|gb|AED97477.1| GroES-like zinc-binding alcohol dehydrogenase family protein [Arabidopsis thaliana]
BnaCnng41950D	333.667	105	AT4G08300.1	-1.55632	2.24506e-08	down	nodulin MtN21 /EamA-like transporter family protein [Arabidopsis thaliana] &gt;gi|75276328|sp|Q501F8.1|WTR32_ARATH RecName: Full=WAT1-related protein At4g08300 &gt;gi|63003784|gb|AAY25421.1| At4g08300 [Arabidopsis thaliana] &gt;gi|110738842|dbj|BAF01344.1| nodulin-like protein [Arabidopsis thaliana] &gt;gi|332657223|gb|AEE82623.1| nodulin MtN21 /EamA-like transporter family protein [Arabidopsis t…
BnaC05g47770D	50	---	AT3G03450.1	-7.91423	2.26543e-08	down	DELLA protein RGL2, partial [Sisymbrium officinale]
BnaA07g14510D	170.667	42.3333	AT1G29720.1	-1.88979	2.27264e-08	down	receptor-like serine/threonine kinase (RFK1), putative [Arabidopsis thaliana]
BnaC03g69580D	148.333	36.6667	AT3G17540.1	-1.87237	2.57538e-08	down	putative F-box/kelch-repeat protein [Arabidopsis thaliana] &gt;gi|75274267|sp|Q9LUP4.1|FBK60_ARATH RecName: Full=Putative F-box/kelch-repeat protein At3g17540 &gt;gi|9294141|dbj|BAB02043.1| unnamed protein product [Arabidopsis thaliana] &gt;gi|332642445|gb|AEE75966.1| putative F-box/kelch-repeat protein [Arabidopsis thaliana]
BnaC05g11970D	143	35.6667	AT3G49180.1	-1.86156	2.59799e-08	down	unknown [Arabidopsis thaliana]
BnaC05g51960D	51	---	AT4G02425.1	-7.92463	2.59799e-08	down	uncharacterized protein [Arabidopsis thaliana] &gt;gi|26450275|dbj|BAC42254.1| unknown protein [Arabidopsis thaliana] &gt;gi|28973027|gb|AAO63838.1| unknown protein [Arabidopsis thaliana] &gt;gi|332656769|gb|AEE82169.1| uncharacterized protein AT4G02425 [Arabidopsis thaliana]
BnaC03g59320D	50	---	AT1G29720.1	-7.92544	2.60222e-08	down	receptor-like serine/threonine kinase (RFK1), putative [Arabidopsis thaliana]
BnaA03g33680D	101.333	18.6667	AT3G15030.3	-2.33269	2.8066e-08	down	transcription factor TCP4 [Arabidopsis thaliana] &gt;gi|30683430|ref|NP_850589.1| transcription factor TCP4 [Arabidopsis thaliana] &gt;gi|334185361|ref|NP_001189896.1| transcription factor TCP4 [Arabidopsis thaliana] &gt;gi|75157409|sp|Q8LPR5.1|TCP4_ARATH RecName: Full=Transcription factor TCP4; AltName: Full=Protein MATERNAL EFFECT EMBRYO ARREST 35 &gt;gi|20453149|gb|AAM19816.1| AT3g15030/K15M2_…
BnaCnng33230D	119.667	27	---	-2.02292	2.96886e-08	down	---
BnaC03g68070D	793	29	AT4G30140.1	-4.48714	3.00735e-08	down	GDSL-motif lipase/hydrolase family protein [Arabidopsis lyrata subsp. lyrata] &gt;gi|297313201|gb|EFH43624.1| GDSL-motif lipase/hydrolase family protein [Arabidopsis lyrata subsp. lyrata]
BnaA01g24990D	211	59.6667	AT3G21560.1	-1.71783	3.03505e-08	down	sinapate 1-glucosyltransferase [Brassica napus var. napus] &gt;gi|226533676|emb|CAS03356.1| sinapate 1-glucosyltransferase [Brassica napus var. napus]
BnaC03g78050D	61.3333	4.33333	AT1G52700.1	-3.68468	3.44876e-08	down	predicted protein [Arabidopsis lyrata subsp. lyrata] &gt;gi|297340240|gb|EFH70657.1| predicted protein [Arabidopsis lyrata subsp. lyrata]
BnaA05g10240D	176	44	AT2G33330.1	-1.89209	3.84336e-08	down	plasmodesmata-located protein 3 [Arabidopsis thaliana] &gt;gi|75097575|sp|O22784.2|CRR11_ARATH RecName: Full=Cysteine-rich repeat secretory protein 11; Flags: Precursor &gt;gi|14596051|gb|AAK68753.1| Unknown protein [Arabidopsis thaliana] &gt;gi|20148723|gb|AAM10252.1| unknown protein [Arabidopsis thaliana] &gt;gi|20196846|gb|AAB80651.2| expressed protein [Arabidopsis thaliana] &gt;gi|330253722|g…
BnaC02g13560D	77	0.666667	---	-6.70647	4.32615e-08	down	---
BnaAnng19130D	138.667	26.3333	AT4G17330.1	-2.25267	4.35215e-08	down	G2484-1 protein [Arabidopsis thaliana] &gt;gi|332658477|gb|AEE83877.1| G2484-1 protein [Arabidopsis thaliana]
BnaC09g03110D	175.667	28.3333	AT5G27290.1	-2.53267	4.56889e-08	down	uncharacterized protein [Arabidopsis thaliana] &gt;gi|115311399|gb|ABI93880.1| At5g27290 [Arabidopsis thaliana] &gt;gi|332006284|gb|AED93667.1| uncharacterized protein AT5G27290 [Arabidopsis thaliana]
BnaC06g12160D	365.333	85.3333	AT5G37300.1	-1.99623	4.65117e-08	down	O-acyltransferase (WSD1-like) family protein [Arabidopsis thaliana] &gt;gi|330254527|gb|AEC09621.1| O-acyltransferase (WSD1-like) family protein [Arabidopsis thaliana]
BnaCnng05970D	48	---	AT3G02820.1	-7.83427	4.71811e-08	down	CCHC-type zinc knuckle protein [Arabidopsis thaliana] &gt;gi|26453004|dbj|BAC43578.1| putative CCHC-type zinc finger protein [Arabidopsis thaliana] &gt;gi|106879191|gb|ABF82625.1| At3g02820 [Arabidopsis thaliana] &gt;gi|332640342|gb|AEE73863.1| CCHC-type zinc knuckle protein [Arabidopsis thaliana]
BnaC09g00540D	261.333	55	AT4G03200.1	-2.16757	4.99073e-08	down	uncharacterized protein [Arabidopsis thaliana] &gt;gi|332656888|gb|AEE82288.1| uncharacterized protein AT4G03200 [Arabidopsis thaliana]
BnaA07g30980D	317.333	97.3333	AT1G73620.1	-1.5437	5.08048e-08	down	thaumatin-like protein [Brassica rapa]
BnaA10g22800D	271	83	AT5G08640.2	-1.56026	5.16718e-08	down	flavone synthase [Arabidopsis thaliana]
BnaC05g14950D	406	7.33333	AT1G19320.1	-5.61708	5.18742e-08	down	pathogenesis-related thaumatin-like protein [Arabidopsis thaliana] &gt;gi|8778412|gb|AAF79420.1|AC025808_2 F18O14.4 [Arabidopsis thaliana] &gt;gi|48310686|gb|AAT41867.1| At1g19320 [Arabidopsis thaliana] &gt;gi|332191708|gb|AEE29829.1| pathogenesis-related thaumatin-like protein [Arabidopsis thaliana]
BnaA06g03290D	46	---	AT1G49040.3	-7.78318	5.71769e-08	down	protein STOMATAL CYTOKINESIS-DEFECTIVE 1 [Arabidopsis thaliana] &gt;gi|332194265|gb|AEE32386.1| stomatal cytokinesis defective / SCD1 protein (SCD1) [Arabidopsis thaliana]
BnaC05g48050D	148	35.6667	AT3G03770.2	-1.88692	7.16629e-08	down	putative inactive leucine-rich repeat receptor-like protein kinase [Arabidopsis thaliana] &gt;gi|334185060|ref|NP_001189801.1| putative inactive leucine-rich repeat receptor-like protein kinase [Arabidopsis thaliana] &gt;gi|75155911|sp|Q8LFN2.1|Y3037_ARATH RecName: Full=Probable inactive leucine-rich repeat receptor-like protein kinase At3g03770; Flags: Precursor &gt;gi|21536973|gb|AAM61314.1| un…
BnaC05g47150D	77.3333	0.333333	---	-7.56013	7.42517e-08	down	---
BnaC05g44410D	184	51.3333	AT3G07550.2	-1.67683	7.48039e-08	down	F-box family protein [Arabidopsis lyrata subsp. lyrata] &gt;gi|297328375|gb|EFH58794.1| F-box family protein [Arabidopsis lyrata subsp. lyrata]
BnaC09g01130D	856	273.333	AT3G26618.1	-1.55083	8.16587e-08	down	eukaryotic release factor 1-3 [Brassica oleracea var. botrytis]
BnaA06g24050D	44.3333	---	AT5G65120.1	-7.76396	8.20344e-08	down	unknown [Arabidopsis thaliana]
BnaC05g48740D	49.6667	---	AT3G01340.2	-7.87198	8.66723e-08	down	transport protein SEC13B [Arabidopsis thaliana] &gt;gi|79295394|ref|NP_001030616.1| transport protein SEC13B [Arabidopsis thaliana] &gt;gi|6094550|gb|AAF03492.1|AC010676_2 putative protein transport protein SEC13 [Arabidopsis thaliana] &gt;gi|13877999|gb|AAK44077.1|AF370262_1 putative transport protein SEC13 [Arabidopsis thaliana] &gt;gi|17104729|gb|AAL34253.1| putative transport protein SEC13 [A…
BnaA02g32750D	70.6667	5.33333	AT5G23940.1	-3.56291	9.32075e-08	down	EMB3009 [Arabidopsis lyrata subsp. lyrata] &gt;gi|297319991|gb|EFH50413.1| EMB3009 [Arabidopsis lyrata subsp. lyrata]
BnaC01g12720D	352	100	AT5G11940.1	-1.6819	9.42748e-08	down	subtilase family protein [Arabidopsis lyrata subsp. lyrata] &gt;gi|297317343|gb|EFH47765.1| subtilase family protein [Arabidopsis lyrata subsp. lyrata]
BnaC05g46310D	50.3333	1.33333	AT3G05480.3	-5.085	9.93633e-08	down	DNA damage repair protein RAD9 [Arabidopsis thaliana] &gt;gi|332640726|gb|AEE74247.1| DNA damage repair protein RAD9 [Arabidopsis thaliana]
BnaCnng41700D	454	138	AT5G47820.2	-1.61731	1.0001e-07	down	kinesin-like protein FRA1 [Arabidopsis thaliana] &gt;gi|30695302|ref|NP_851151.1| kinesin-like protein FRA1 [Arabidopsis thaliana] &gt;gi|27260890|gb|AAN86114.1| kinesin-like protein [Arabidopsis thaliana] &gt;gi|27260892|gb|AAN86115.1| kinesin-like protein [Arabidopsis thaliana] &gt;gi|332008192|gb|AED95575.1| kinesin-like protein FRA1 [Arabidopsis thaliana] &gt;gi|332008193|gb|AED95576.1| kines…
BnaC09g04390D	122.667	20.6667	AT5G24460.1	-2.48072	1.00909e-07	down	uncharacterized protein [Arabidopsis thaliana] &gt;gi|9758534|dbj|BAB08929.1| unnamed protein product [Arabidopsis thaliana] &gt;gi|17065180|gb|AAL32744.1| Unknown protein [Arabidopsis thaliana] &gt;gi|20259932|gb|AAM13313.1| unknown protein [Arabidopsis thaliana] &gt;gi|332005930|gb|AED93313.1| uncharacterized protein AT5G24460 [Arabidopsis thaliana]
BnaC09g04990D	183.667	39.6667	AT5G23100.1	-2.14351	1.02751e-07	down	uncharacterized protein [Arabidopsis thaliana] &gt;gi|9759368|dbj|BAB09827.1| unnamed protein product [Arabidopsis thaliana] &gt;gi|34146840|gb|AAQ62428.1| At5g23100 [Arabidopsis thaliana] &gt;gi|62320932|dbj|BAD93939.1| putative protein [Arabidopsis thaliana] &gt;gi|332005739|gb|AED93122.1| uncharacterized protein AT5G23100 [Arabidopsis thaliana]
BnaC09g04740D	93.6667	14.6667	AT5G23730.1	-2.57691	1.06432e-07	down	WD repeat-containing protein RUP2 [Arabidopsis thaliana] &gt;gi|75333740|sp|Q9FFA7.1|RUP2_ARATH RecName: Full=WD repeat-containing protein RUP2; AltName: Full=Protein EARLY FLOWERING BY OVEREXPRESSION 2; AltName: Full=Protein EPRESSOR OF UV-B PHOTOMORPHOGENESIS 2 &gt;gi|10176840|dbj|BAB10046.1| unnamed protein product [Arabidopsis thaliana] &gt;gi|332005822|gb|AED93205.1| WD repeat-containing pro…
BnaCnng67460D	43.6667	---	AT2G16120.1	-7.70027	1.08074e-07	down	predicted protein [Arabidopsis lyrata subsp. lyrata] &gt;gi|297329996|gb|EFH60415.1| predicted protein [Arabidopsis lyrata subsp. lyrata]
BnaC05g45650D	42	---	AT3G06145.1	-7.65486	1.09794e-07	down	uncharacterized protein [Arabidopsis thaliana] &gt;gi|62320488|dbj|BAD95020.1| putative RING zinc finger protein [Arabidopsis thaliana] &gt;gi|332640831|gb|AEE74352.1| uncharacterized protein AT3G06145 [Arabidopsis thaliana]
BnaC09g01600D	574	149.333	AT3G28040.1	-1.88789	1.09816e-07	down	probably inactive leucine-rich repeat receptor-like protein kinase [Arabidopsis thaliana] &gt;gi|75335370|sp|Q9LRT1.1|Y3804_ARATH RecName: Full=Probably inactive leucine-rich repeat receptor-like protein kinase At3g28040; Flags: Precursor &gt;gi|11994124|dbj|BAB01126.1| receptor protein kinase [Arabidopsis thaliana] &gt;gi|224589581|gb|ACN59324.1| leucine-rich repeat receptor-like protein kinase …
BnaCnng69480D	72	9	AT3G06670.1	-2.83322	1.14594e-07	down	component of IIS longevity pathway SMK-1 domain-containing protein [Arabidopsis thaliana] &gt;gi|20453090|gb|AAM19788.1| At3g06670/T8E24.10 [Arabidopsis thaliana] &gt;gi|27764910|gb|AAO23576.1| At3g06670/T8E24.10 [Arabidopsis thaliana] &gt;gi|332640916|gb|AEE74437.1| component of IIS longevity pathway SMK-1 domain-containing protein [Arabidopsis thaliana]
BnaCnng47440D	42.3333	---	---	-7.6557	1.33817e-07	down	---
BnaA03g18970D	244.667	67.6667	AT2G40220.1	-1.72143	1.43279e-07	down	unknown [Arabidopsis thaliana]
BnaC05g46580D	91.3333	14.3333	AT3G05200.1	-2.54527	1.47216e-07	down	E3 ubiquitin-protein ligase ATL6 [Arabidopsis thaliana] &gt;gi|68565231|sp|Q8RXX9.2|ATL6_ARATH RecName: Full=E3 ubiquitin-protein ligase ATL6; AltName: Full=RING-H2 finger protein ATL6; Flags: Precursor &gt;gi|70905101|gb|AAZ14076.1| At3g05200 [Arabidopsis thaliana] &gt;gi|332640683|gb|AEE74204.1| E3 ubiquitin-protein ligase ATL6 [Arabidopsis thaliana]
BnaA06g06290D	40.3333	---	AT3G01420.1	-7.6078	1.5153e-07	down	alpha-dioxygenase 1 [Arabidopsis lyrata subsp. lyrata] &gt;gi|297328024|gb|EFH58443.1| alpha-dioxygenase 1 [Arabidopsis lyrata subsp. lyrata]
BnaC09g05500D	104	13	AT5G62180.1	-2.91343	1.54174e-07	down	carboxyesterase 20 [Arabidopsis thaliana] &gt;gi|75180635|sp|Q9LVB8.1|CXE20_ARATH RecName: Full=Probable carboxylesterase 120; AltName: Full=AtCXE20 &gt;gi|8809631|dbj|BAA97182.1| HSR203J protein-like protein [Arabidopsis thaliana] &gt;gi|332010195|gb|AED97578.1| carboxyesterase 20 [Arabidopsis thaliana]
BnaA08g09220D	41.6667	---	AT4G19510.1	-7.63336	1.5934e-07	down	disease resistance protein [Brassica rapa subsp. pekinensis]
BnaA07g27740D	128.667	34	AT1G69180.1	-1.77697	1.5934e-07	down	putative transcription factor CRABS CLAW [Arabidopsis thaliana] &gt;gi|82592775|sp|Q8L925.2|CRC_ARATH RecName: Full=Protein CRABS CLAW &gt;gi|4836698|gb|AAD30526.1|AF132606_1 transcription factor CRC [Arabidopsis thaliana] &gt;gi|12325076|gb|AAG52485.1|AC018364_3 transcription factor CRC; 87968-89174 [Arabidopsis thaliana] &gt;gi|30793980|gb|AAP40440.1| putative transcription factor CRC [Arabidop…
BnaC05g48080D	173.333	48	AT3G03710.1	-1.72226	1.91149e-07	down	polyribonucleotide nucleotidyltransferase [Arabidopsis thaliana] &gt;gi|75151653|sp|Q8GZQ3.1|PNP1_ARATH RecName: Full=Polyribonucleotide nucleotidyltransferase 1, chloroplastic; Short=AtcpPNPase; AltName: Full=Polynucleotide phosphorylase 1; Short=PNPase 1; AltName: Full=Protein PIGMENT DEFECTIVE 326; AltName: Full=Protein RESISTANT TO INHIBITION WITH FSM 10; Flags: Precursor &gt;gi|25991185|gb|A…
BnaC05g47530D	39	---	AT3G04020.1	-7.54028	2.36132e-07	down	uncharacterized protein [Arabidopsis thaliana] &gt;gi|332640505|gb|AEE74026.1| uncharacterized protein AT3G04020 [Arabidopsis thaliana]
BnaCnng28460D	115.333	29.3333	AT3G13960.1	-1.83414	2.56247e-07	down	growth-regulating factor 5 [Brassica rapa subsp. pekinensis]
BnaA08g01700D	119	22	AT3G16410.1	-2.24243	2.59268e-07	down	nitrile-specifier protein 4 [Arabidopsis thaliana] &gt;gi|75276836|sp|O04316.1|NSP4_ARATH RecName: Full=Nitrile-specifier protein 4; Short=AtNSP4 &gt;gi|2062163|gb|AAB63637.1| jasmonate inducible protein isolog [Arabidopsis thaliana] &gt;gi|9279639|dbj|BAB01139.1| jasmonate inducible protein; myrosinase binding protein-like [Arabidopsis thaliana] &gt;gi|66792668|gb|AAY56436.1| At3g16410 [Arabidop…
BnaC03g14620D	47.3333	1.33333	AT5G54370.1	-4.99497	2.6874e-07	down	late embryogenesis abundant protein-like protein [Arabidopsis thaliana] &gt;gi|10257484|dbj|BAB10109.1| root cap protein 2-like protein [Arabidopsis thaliana] &gt;gi|71143048|gb|AAZ23915.1| At5g54370 [Arabidopsis thaliana] &gt;gi|332009106|gb|AED96489.1| late embryogenesis abundant protein-like protein [Arabidopsis thaliana]
BnaC05g48290D	50.6667	1	AT3G02410.1	-5.53861	2.72227e-07	down	unknown [Arabidopsis thaliana]
BnaC07g35270D	163.333	50	AT4G18390.2	-1.54479	2.82935e-07	down	unnamed protein product [Thellungiella halophila]
BnaC05g45810D	37	---	AT3G06020.1	-7.48043	3.08417e-07	down	uncharacterized protein [Arabidopsis thaliana] &gt;gi|75127072|sp|Q6NMR8.1|FAF3_ARATH RecName: Full=Protein FANTASTIC FOUR 3 &gt;gi|38564296|gb|AAR23727.1| At5g19260 [Arabidopsis thaliana] &gt;gi|44022143|gb|AAS46641.1| At5g19260 [Arabidopsis thaliana] &gt;gi|332005294|gb|AED92677.1| uncharacterized protein AT5G19260 [Arabidopsis thaliana]
BnaA01g32540D	137.667	35	AT3G06870.1	-1.84553	3.14902e-07	down	unknown protein [Arabidopsis thaliana]
BnaCnng44780D	67.3333	6	AT5G49550.1	-3.38956	3.22543e-07	down	biogenesis of lysosome-related organelles complex 1 subunit 2 [Arabidopsis thaliana] &gt;gi|363579829|sp|F4K657.1|BL1S2_ARATH RecName: Full=Biogenesis of lysosome-related organelles complex 1 subunit 2; Short=BLOC-1 subunit 2 &gt;gi|332008445|gb|AED95828.1| uncharacterized protein AT5G49550 [Arabidopsis thaliana]
BnaA09g52500D	119.667	23.3333	AT5G65410.1	-2.25038	3.30049e-07	down	homeobox protein 25 [Arabidopsis thaliana] &gt;gi|73921140|sp|Q9FKP8.1|ZHD1_ARATH RecName: Full=Zinc-finger homeodomain protein 1; Short=AtZHD1; AltName: Full=Homeobox protein 25; Short=AtHB-25; AltName: Full=Zinc finger homeodomain transcription factor 2 &gt;gi|9759621|dbj|BAB11563.1| unnamed protein product [Arabidopsis thaliana] &gt;gi|27311559|gb|AAO00745.1| putative protein [Arabidopsis thal…
BnaC09g03560D	228.333	49.6667	AT5G26710.1	-2.1242	3.34642e-07	down	glutamyl/glutaminyl-tRNA synthetase, class Ic [Arabidopsis thaliana] &gt;gi|3435196|gb|AAC36469.1| glutamyl-tRNA synthetase [Arabidopsis thaliana] &gt;gi|20466252|gb|AAM20443.1| glutamyl-tRNA synthetase [Arabidopsis thaliana] &gt;gi|23198080|gb|AAN15567.1| glutamyl-tRNA synthetase [Arabidopsis thaliana] &gt;gi|110740992|dbj|BAE98590.1| glutamyl-tRNA synthetase [Arabidopsis thaliana] &gt;gi|332006…
BnaA07g14500D	77.6667	14	AT1G29720.1	-2.34689	3.41375e-07	down	receptor-like serine/threonine kinase (RFK1), putative [Arabidopsis thaliana]
BnaC05g47290D	82.3333	14	AT3G04380.1	-2.44397	3.42605e-07	down	histone-lysine N-methyltransferase SUVR4 [Arabidopsis thaliana] &gt;gi|94730582|sp|Q8W595.2|SUVR4_ARATH RecName: Full=Histone-lysine N-methyltransferase SUVR4; AltName: Full=Protein SET DOMAIN GROUP 31; AltName: Full=Suppressor of variegation 3-9-related protein 4; Short=Su(var)3-9-related protein 4 &gt;gi|332640552|gb|AEE74073.1| histone-lysine N-methyltransferase SUVR4 [Arabidopsis thaliana]
BnaA09g42140D	124	27.3333	AT2G23170.1	-2.0284	3.55767e-07	down	indole-3-acetic acid-amido synthetase GH3.3 [Arabidopsis thaliana] &gt;gi|62900125|sp|O22190.1|GH33_ARATH RecName: Full=Indole-3-acetic acid-amido synthetase GH3.3; AltName: Full=Auxin-responsive GH3-like protein 3; Short=AtGH3-3 &gt;gi|2642446|gb|AAB87114.1| unknown protein [Arabidopsis thaliana] &gt;gi|19699328|gb|AAL91274.1| At2g23170/T20D16.20 [Arabidopsis thaliana] &gt;gi|23463057|gb|AAN3319…
BnaA06g03350D	66	8.66667	AT1G49010.1	-2.76572	3.64512e-07	down	myb/SANT-like DNA-binding domain-containing protein [Arabidopsis thaliana] &gt;gi|7770343|gb|AAF69713.1|AC016041_18 F27J15.20 [Arabidopsis thaliana] &gt;gi|21555865|gb|AAM63950.1| unknown [Arabidopsis thaliana] &gt;gi|41618992|gb|AAS09998.1| MYB transcription factor [Arabidopsis thaliana] &gt;gi|89274145|gb|ABD65593.1| At1g49010 [Arabidopsis thaliana] &gt;gi|332194260|gb|AEE32381.1| myb/SANT-like…
BnaC05g42280D	80	12.3333	AT3G10880.1	-2.6003	3.707e-07	down	uncharacterized protein [Arabidopsis thaliana] &gt;gi|332003455|gb|AED90838.1| uncharacterized protein AT5G05180 [Arabidopsis thaliana]
BnaC05g44960D	39	---	AT1G14800.1	-7.52279	3.71862e-07	down	predicted protein [Arabidopsis lyrata subsp. lyrata] &gt;gi|297324744|gb|EFH55164.1| predicted protein [Arabidopsis lyrata subsp. lyrata]
BnaC03g68880D	97.3333	21.6667	AT1G51340.2	-2.01518	4.12165e-07	down	aluminum-activated citrate transporter [Brassica napus]
BnaA02g02020D	314	92.6667	AT5G14200.1	-1.66549	4.26349e-07	down	isopropylmalate dehydrogenase 1 [Arabidopsis thaliana] &gt;gi|21759264|sp|Q9FMT1.1|LEU33_ARATH RecName: Full=3-isopropylmalate dehydrogenase 3, chloroplastic; Short=3-IPM-DH 3; Short=IMDH 3; AltName: Full=Beta-IPM dehydrogenase 3; Flags: Precursor &gt;gi|9757801|dbj|BAB08299.1| 3-isopropylmalate dehydrogenase [Arabidopsis thaliana] &gt;gi|53749178|gb|AAU90074.1| At5g14200 [Arabidopsis thaliana] &…
BnaC05g46230D	35.6667	---	AT3G46950.1	-7.44189	4.48304e-07	down	mitochondrial transcription termination factor family protein [Arabidopsis thaliana] &gt;gi|5541664|emb|CAB51170.1| putative protein [Arabidopsis thaliana] &gt;gi|15028091|gb|AAK76576.1| unknown protein [Arabidopsis thaliana] &gt;gi|21436341|gb|AAM51340.1| unknown protein [Arabidopsis thaliana] &gt;gi|332644702|gb|AEE78223.1| mitochondrial transcription termination factor family protein [Arabidop…
BnaA05g23530D	221	59.3333	AT3G16150.1	-1.79294	4.49879e-07	down	probable isoaspartyl peptidase/L-asparaginase 2 [Arabidopsis thaliana] &gt;gi|85540956|sp|Q8GXG1.2|ASPG2_ARATH RecName: Full=Probable isoaspartyl peptidase/L-asparaginase 2; AltName: Full=L-asparagine amidohydrolase 2; Contains: RecName: Full=Isoaspartyl peptidase/L-asparaginase 2 subunit alpha; Contains: RecName: Full=Isoaspartyl peptidase/L-asparaginase 2 subunit beta; Flags: Precursor &gt;gi|9…
BnaC01g01570D	175	54.3333	AT4G37390.1	-1.51668	5.33463e-07	down	indole-3-acetic acid-amido synthetase GH3.2 [Arabidopsis thaliana] &gt;gi|4468805|emb|CAB38206.1| auxin-responsive GH3-like protein [Arabidopsis thaliana] &gt;gi|7270721|emb|CAB80404.1| auxin-responsive GH3-like protein [Arabidopsis thaliana] &gt;gi|332661387|gb|AEE86787.1| indole-3-acetic acid-amido synthetase GH3.2 [Arabidopsis thaliana]
BnaC09g02740D	77	12	AT5G28640.1	-2.57797	5.64214e-07	down	GRF1-interacting factor 1 [Arabidopsis thaliana] &gt;gi|75154315|sp|Q8L8A5.1|GIF1_ARATH RecName: Full=GRF1-interacting factor 1; Short=AtGIF1; AltName: Full=Protein ANGUSTIFOLIA 3; AltName: Full=Transcription coactivator GIF1 &gt;gi|21539890|gb|AAM52881.1| GRF1-interacting factor 1 [Arabidopsis thaliana] &gt;gi|27754436|gb|AAO22666.1| unknown protein [Arabidopsis thaliana] &gt;gi|28394097|gb|AAO4…
BnaC09g02630D	54	6	AT5G49230.1	-3.04809	5.98915e-07	down	protein HYPERSENSITIVE TO RED AND BLUE [Arabidopsis thaliana] &gt;gi|158564029|sp|Q9FJ17.2|DI197_ARATH RecName: Full=Protein DEHYDRATION-INDUCED 19 homolog 7; Short=AtDi19-7; AltName: Full=Protein HYPERSENSITIVE TO RED AND BLUE 1 &gt;gi|13937216|gb|AAK50100.1|AF372963_1 AT5g49230/K21P3_11 [Arabidopsis thaliana] &gt;gi|22137138|gb|AAM91414.1| AT5g49230/K21P3_11 [Arabidopsis thaliana] &gt;gi|332008…
BnaCnng15700D	60.3333	7.33333	AT5G63120.2	-2.93754	5.99739e-07	down	DEAD-box ATP-dependent RNA helicase 30 [Arabidopsis thaliana] &gt;gi|108861888|sp|Q8W4R3.2|RH30_ARATH RecName: Full=DEAD-box ATP-dependent RNA helicase 30 &gt;gi|110741550|dbj|BAE98724.1| ATP-dependent RNA helicase-like protein [Arabidopsis thaliana] &gt;gi|332010323|gb|AED97706.1| DEAD-box ATP-dependent RNA helicase 30 [Arabidopsis thaliana]
BnaA08g06730D	44	1.66667	AT1G32990.1	-4.58221	6.16824e-07	down	plastid ribosomal protein l11 [Arabidopsis thaliana] &gt;gi|38605500|sp|Q9MAP3.1|RK11_ARATH RecName: Full=50S ribosomal protein L11, chloroplastic; AltName: Full=CL11; Flags: Precursor &gt;gi|6910575|gb|AAF31280.1|AC006424_9 Very similar to Spinacia oleracea 50S ribosomal p&gt; [Arabidopsis thaliana] &gt;gi|11762194|gb|AAG40375.1|AF325023_1 At1g32990 [Arabidopsis thaliana] &gt;gi|13877983|gb|AAK4…
BnaA05g33150D	34.3333	---	---	-7.35526	6.78944e-07	down	---
BnaC09g02780D	290.333	69.6667	AT5G28750.1	-1.99228	6.81916e-07	down	thylakoid assembly family protein [Populus trichocarpa] &gt;gi|550324897|gb|EEE94996.2| thylakoid assembly family protein [Populus trichocarpa]
BnaC05g47710D	35	---	AT3G03880.1	-7.39895	7.11748e-07	down	uncharacterized protein [Arabidopsis thaliana] &gt;gi|27754515|gb|AAO22705.1| unknown protein [Arabidopsis thaliana] &gt;gi|28393971|gb|AAO42393.1| unknown protein [Arabidopsis thaliana] &gt;gi|332640486|gb|AEE74007.1| uncharacterized protein AT3G03880 [Arabidopsis thaliana]
BnaC09g05960D	92	12.3333	AT5G63550.2	-2.78957	7.18708e-07	down	DEK domain-containing chromatin associated protein [Arabidopsis thaliana] &gt;gi|10177036|dbj|BAB10448.1| unnamed protein product [Arabidopsis thaliana] &gt;gi|332010385|gb|AED97768.1| DEK domain-containing chromatin associated protein [Arabidopsis thaliana]
BnaC09g00470D	230	70.3333	AT4G03110.1	-1.61278	7.39659e-07	down	RNA-binding protein-defense related 1 [Arabidopsis thaliana] &gt;gi|21536899|gb|AAM61231.1| putative ribonucleoprotein [Arabidopsis thaliana] &gt;gi|222423375|dbj|BAH19660.1| AT4G03110 [Arabidopsis thaliana] &gt;gi|332656872|gb|AEE82272.1| RNA-binding protein-defense related 1 [Arabidopsis thaliana]
BnaC05g44760D	34.6667	---	---	-7.36625	7.4832e-07	down	---
BnaCnng05860D	33.3333	---	AT3G02680.1	-7.32444	7.49834e-07	down	nijmegen breakage syndrome 1 protein [Arabidopsis thaliana] &gt;gi|76782245|gb|ABA54896.1| NBS1 [Arabidopsis thaliana] &gt;gi|332640326|gb|AEE73847.1| nijmegen breakage syndrome 1 protein [Arabidopsis thaliana]
BnaA03g02900D	236	71.6667	AT5G44050.1	-1.55263	7.57979e-07	down	117M18_23 [Brassica rapa]
BnaA09g30180D	82.3333	16.3333	AT1G23000.1	-2.17566	7.78413e-07	down	heavy-metal-associated domain-containing protein [Arabidopsis thaliana] &gt;gi|124301010|gb|ABN04757.1| At1g23000 [Arabidopsis thaliana] &gt;gi|332192199|gb|AEE30320.1| heavy-metal-associated domain-containing protein [Arabidopsis thaliana]
BnaC03g45460D	55.6667	0.333333	AT2G14580.1	-7.09723	7.86158e-07	down	pathogenesis related protein 1 [Eutrema japonicum]
BnaC03g59300D	44.3333	1.33333	AT1G29720.1	-4.87831	8.75865e-07	down	receptor-like serine/threonine kinase (RFK1), putative [Arabidopsis thaliana]
BnaC09g02020D	89.6667	16	AT5G39510.1	-2.39251	8.99942e-07	down	RecName: Full=Vesicle transport v-SNARE 13; Short=AtVTI13; AltName: Full=Vesicle soluble NSF attachment protein receptor 13; AltName: Full=Vesicle transport v-SNARE protein VTI13 &gt;gi|9294029|dbj|BAB01986.1| vesicle transport v-SNARE (vesicle soluble NSF attachment protein receptor) protein [Arabidopsis thaliana]
BnaC05g47220D	33	---	AT3G04480.1	-7.30575	9.39268e-07	down	unknown protein [Arabidopsis thaliana]
BnaUnng00920D	73	11.6667	AT1G74650.1	-2.4508	9.43539e-07	down	myb domain protein 31 [Arabidopsis thaliana] &gt;gi|12324809|gb|AAG52371.1|AC011765_23 putative MYB family transcription factor; 97813-99093 [Arabidopsis thaliana] &gt;gi|119360019|gb|ABL66738.1| At1g74650 [Arabidopsis thaliana] &gt;gi|332197497|gb|AEE35618.1| myb domain protein 31 [Arabidopsis thaliana]
BnaC02g26930D	57.3333	0.666667	AT2G29940.1	-6.26142	9.83288e-07	down	ATPDR3/PDR3 [Arabidopsis lyrata subsp. lyrata] &gt;gi|297325079|gb|EFH55499.1| ATPDR3/PDR3 [Arabidopsis lyrata subsp. lyrata]
BnaA07g38410D	41.6667	1.66667	AT1G78870.2	-4.47282	1.03662e-06	down	uncharacterized protein LOC100805631 [Glycine max] &gt;gi|297839753|ref|XP_002887758.1| ubiquitin-conjugating enzyme 1 [Arabidopsis lyrata subsp. lyrata] &gt;gi|71040675|gb|AAZ20286.1| ubiquitin-conjugating enzyme 1 [Arachis hypogaea] &gt;gi|217075352|gb|ACJ86036.1| unknown [Medicago truncatula] &gt;gi|255628881|gb|ACU14785.1| unknown [Glycine max] &gt;gi|255641415|gb|ACU20984.1| unknown [Glycine…
BnaC05g48130D	32.3333	---	AT3G03610.1	-7.26979	1.10499e-06	down	ELMO/CED-12 family protein [Arabidopsis thaliana] &gt;gi|18377969|gb|AAL67127.1| unknown protein [Arabidopsis thaliana] &gt;gi|21436073|gb|AAM51237.1| unknown protein [Arabidopsis thaliana] &gt;gi|332640441|gb|AEE73962.1| ELMO/CED-12 family protein [Arabidopsis thaliana]
BnaC09g05300D	74.3333	9	AT5G61420.2	-2.97977	1.14119e-06	down	myb domain protein 28 [Brassica oleracea var. italica]
BnaC09g00520D	96.3333	15.6667	AT4G03150.1	-2.5461	1.2596e-06	down	uncharacterized protein [Arabidopsis thaliana] &gt;gi|16226697|gb|AAL16235.1|AF428466_1 AT4g03150/F4C21_7 [Arabidopsis thaliana] &gt;gi|21928055|gb|AAM78056.1| AT4g03150/F4C21_7 [Arabidopsis thaliana] &gt;gi|332656879|gb|AEE82279.1| uncharacterized protein AT4G03150 [Arabidopsis thaliana]
BnaC05g41360D	129.333	36.3333	AT3G11850.2	-1.71045	1.27319e-06	down	uncharacterized protein [Arabidopsis thaliana] &gt;gi|13430752|gb|AAK25998.1|AF360288_1 unknown protein [Arabidopsis thaliana] &gt;gi|10178112|dbj|BAB11405.1| unnamed protein product [Arabidopsis thaliana] &gt;gi|15293221|gb|AAK93721.1| unknown protein [Arabidopsis thaliana] &gt;gi|332003651|gb|AED91034.1| uncharacterized protein AT5G06560 [Arabidopsis thaliana]
BnaC09g02920D	94	16.3333	AT5G28040.1	-2.4276	1.3694e-06	down	transcription regulator [Arabidopsis lyrata subsp. lyrata] &gt;gi|297328224|gb|EFH58643.1| transcription regulator [Arabidopsis lyrata subsp. lyrata]
BnaC09g04800D	231	49	AT5G23575.1	-2.14608	1.52536e-06	down	transmembrane CLPTM1 family protein [Arabidopsis thaliana] &gt;gi|17381232|gb|AAL36035.1| AT5g08500/MAH20_6 [Arabidopsis thaliana] &gt;gi|23506007|gb|AAN28863.1| At5g08500/MAH20_6 [Arabidopsis thaliana] &gt;gi|332005802|gb|AED93185.1| transmembrane CLPTM1 family protein [Arabidopsis thaliana]
BnaC03g05590D	31.6667	---	AT5G12420.1	-7.22878	1.80354e-06	down	O-acyltransferase (WSD1-like) family protein [Arabidopsis thaliana] &gt;gi|9759117|dbj|BAB09602.1| unnamed protein product [Arabidopsis thaliana] &gt;gi|28393404|gb|AAO42125.1| unknown protein [Arabidopsis thaliana] &gt;gi|29824351|gb|AAP04136.1| unknown protein [Arabidopsis thaliana] &gt;gi|332004899|gb|AED92282.1| O-acyltransferase (WSD1-like) family protein [Arabidopsis thaliana]
BnaC09g00570D	55.3333	6.66667	AT4G03270.1	-2.91927	1.90043e-06	down	CYCD6_1 [Arabidopsis lyrata subsp. lyrata] &gt;gi|297318625|gb|EFH49047.1| CYCD6_1 [Arabidopsis lyrata subsp. lyrata]
BnaC04g02990D	82.3333	16	AT2G43510.1	-2.21923	2.00428e-06	down	rapeseed putative trypsin inhibitor 1 [Brassica napus]
BnaC03g38850D	89.3333	18	AT3G15030.3	-2.11459	2.0119e-06	down	transcription factor TCP4 [Arabidopsis thaliana] &gt;gi|30683430|ref|NP_850589.1| transcription factor TCP4 [Arabidopsis thaliana] &gt;gi|334185361|ref|NP_001189896.1| transcription factor TCP4 [Arabidopsis thaliana] &gt;gi|75157409|sp|Q8LPR5.1|TCP4_ARATH RecName: Full=Transcription factor TCP4; AltName: Full=Protein MATERNAL EFFECT EMBRYO ARREST 35 &gt;gi|20453149|gb|AAM19816.1| AT3g15030/K15M2_…
BnaC09g06250D	76.6667	9.66667	AT5G64170.1	-2.92111	2.19648e-06	down	dentin sialophosphoprotein-like protein [Arabidopsis thaliana] &gt;gi|10176965|dbj|BAB10285.1| unnamed protein product [Arabidopsis thaliana] &gt;gi|133778866|gb|ABO38773.1| At5g64170 [Arabidopsis thaliana] &gt;gi|332010466|gb|AED97849.1| dentin sialophosphoprotein-like protein [Arabidopsis thaliana]
BnaC07g37310D	596	48.3333	AT4G22490.1	-3.3759	2.22408e-06	down	protease inhibitor/seed storage/lipid transfer protein family protein [Arabidopsis lyrata subsp. lyrata] &gt;gi|297313603|gb|EFH44026.1| protease inhibitor/seed storage/lipid transfer protein family protein [Arabidopsis lyrata subsp. lyrata]
BnaC02g39440D	179	56	AT5G28490.1	-1.53725	2.29519e-06	down	protein LIGHT-DEPENDENT SHORT HYPOCOTYLS 1 [Arabidopsis thaliana] &gt;gi|75127091|sp|Q6NNI3.1|LSH1_ARATH RecName: Full=Protein LIGHT-DEPENDENT SHORT HYPOCOTYLS 1; AltName: Full=Protein ORGAN BOUNDARY 2 &gt;gi|34851102|gb|AAQ82901.1| light-dependent short hypocotyl 1 [Arabidopsis thaliana] &gt;gi|38566596|gb|AAR24188.1| At5g28490 [Arabidopsis thaliana] &gt;gi|40824076|gb|AAR92340.1| At5g28490 [Ara…
BnaC03g30620D	30	---	---	-7.16714	2.31256e-06	down	---
BnaC09g04310D	90	15	AT5G24710.1	-2.48635	2.35284e-06	down	WD40 domain-containing protein [Arabidopsis thaliana] &gt;gi|332005968|gb|AED93351.1| WD40 domain-containing protein [Arabidopsis thaliana]
BnaC05g43450D	63.6667	8.33333	AT3G09430.1	-2.84282	2.75607e-06	down	Uncharacterized protein isoform 1 [Theobroma cacao] &gt;gi|508715644|gb|EOY07541.1| Uncharacterized protein isoform 1 [Theobroma cacao]
BnaCnng06320D	60.6667	9.33333	AT3G03210.1	-2.50791	3.14423e-06	down	uncharacterized protein [Arabidopsis thaliana] &gt;gi|6714417|gb|AAF26105.1|AC012328_8 unknown protein [Arabidopsis thaliana] &gt;gi|56744240|gb|AAW28560.1| At3g03210 [Arabidopsis thaliana] &gt;gi|332640392|gb|AEE73913.1| uncharacterized protein AT3G03210 [Arabidopsis thaliana]
BnaAnng19160D	29.3333	---	AT3G53680.1	-7.11649	3.18284e-06	down	-
BnaC09g02210D	126.667	26.3333	AT5G38880.1	-2.19735	3.30936e-06	down	At5g38880 [Arabidopsis thaliana]
BnaC09g01140D	90	14	AT3G26700.1	-2.63756	3.41796e-06	down	protein kinase family protein [Arabidopsis thaliana] &gt;gi|332643680|gb|AEE77201.1| protein kinase family protein [Arabidopsis thaliana]
BnaC09g05170D	77.3333	10.6667	AT5G61150.1	-2.80391	3.69063e-06	down	protein VERNALIZATION INDEPENDENCE 4 [Arabidopsis thaliana] &gt;gi|332010045|gb|AED97428.1| leo1-like family protein [Arabidopsis thaliana]
BnaC09g03200D	96.3333	21.6667	AT5G27520.1	-2.04656	3.86935e-06	down	mitochondrial substrate carrier family protein [Arabidopsis lyrata subsp. lyrata] &gt;gi|297318105|gb|EFH48527.1| mitochondrial substrate carrier family protein [Arabidopsis lyrata subsp. lyrata]
BnaCnng66820D	76	12.3333	AT1G59900.1	-2.39725	3.94998e-06	down	pyruvate dehydrogenase complex E1 alpha subunit dehydrogenase [Brassica rapa]
BnaA03g27200D	76	13.3333	AT3G02000.1	-2.33142	4.29299e-06	down	glutaredoxin-C7 [Arabidopsis thaliana] &gt;gi|119370640|sp|Q96305.2|GRXC7_ARATH RecName: Full=Glutaredoxin-C7; Short=AtGrxC7; AltName: Full=Protein ROXY 1 &gt;gi|6091738|gb|AAF03450.1|AC010797_26 putative glutaredoxin [Arabidopsis thaliana] &gt;gi|6513931|gb|AAF14835.1|AC011664_17 putative glutaredoxin [Arabidopsis thaliana] &gt;gi|60460556|gb|AAX20407.1| glutaredoxin [Arabidopsis thaliana] &gt;g…
BnaCnng54350D	120.667	19.3333	AT5G47890.1	-2.5698	4.33603e-06	down	NADH-ubiquinone oxidoreductase B8 subunit, putative [Arabidopsis thaliana] &gt;gi|75170842|sp|Q9FIJ2.1|NDUA2_ARATH RecName: Full=NADH dehydrogenase [ubiquinone] 1 alpha subcomplex subunit 2 &gt;gi|10177925|dbj|BAB11336.1| NADH dehydrogenase 10.5K chain-like protein [Arabidopsis thaliana] &gt;gi|17644165|gb|AAL38780.1| putative NADH dehydrogenase 10.5K chain [Arabidopsis thaliana] &gt;gi|20465337|…
BnaA08g14880D	68.6667	13	AT4G35810.1	-2.23189	4.58628e-06	down	oxidoreductase [Arabidopsis lyrata subsp. lyrata] &gt;gi|297314895|gb|EFH45318.1| oxidoreductase [Arabidopsis lyrata subsp. lyrata]
BnaC05g52240D	26.6667	---	AT3G05740.1	-7.00775	4.70376e-06	down	ATP-dependent DNA helicase Q-like 1 [Arabidopsis thaliana] &gt;gi|75334309|sp|Q9FT74.1|RQL1_ARATH RecName: Full=ATP-dependent DNA helicase Q-like 1; AltName: Full=RecQ-like protein 1; Short=AtRecQ1; Short=AtRecQl1 &gt;gi|10944747|emb|CAC14163.1| DNA Helicase [Arabidopsis thaliana] &gt;gi|332640767|gb|AEE74288.1| ATP-dependent DNA helicase Q-like 1 [Arabidopsis thaliana]
BnaC02g13450D	45	3.33333	AT3G02020.1	-3.58459	4.77451e-06	down	aspartokinase 3 [Arabidopsis thaliana] &gt;gi|75336806|sp|Q9S702.1|AK3_ARATH RecName: Full=Aspartokinase 3, chloroplastic; AltName: Full=Aspartate kinase 3; Flags: Precursor &gt;gi|6091740|gb|AAF03452.1|AC010797_28 putative aspartate kinase [Arabidopsis thaliana] &gt;gi|6513929|gb|AAF14833.1|AC011664_15 putative aspartate kinase [Arabidopsis thaliana] &gt;gi|21593967|gb|AAM65905.1| putative aspar…
BnaC09g50880D	600.667	184.333	AT3G48050.2	-1.65594	4.82584e-06	down	BAH and TFIIS domain-containing protein [Arabidopsis thaliana] &gt;gi|186510770|ref|NP_850669.2| BAH and TFIIS domain-containing protein [Arabidopsis thaliana] &gt;gi|332644839|gb|AEE78360.1| BAH and TFIIS domain-containing protein [Arabidopsis thaliana] &gt;gi|332644840|gb|AEE78361.1| BAH and TFIIS domain-containing protein [Arabidopsis thaliana]
BnaA08g02860D	40	1.66667	AT1G49180.2	-4.49168	4.87653e-06	down	similar to MAP/ERK kinase kinase 3 [Arabidopsis thaliana]
BnaC07g25140D	48.3333	5	AT3G28510.1	-3.16573	4.87993e-06	down	AAA-type ATPase family protein [Arabidopsis thaliana] &gt;gi|9294101|dbj|BAB01953.1| unnamed protein product [Arabidopsis thaliana] &gt;gi|20466452|gb|AAM20543.1| unknown protein [Arabidopsis thaliana] &gt;gi|332643933|gb|AEE77454.1| AAA-type ATPase family protein [Arabidopsis thaliana]
BnaC09g05820D	73.6667	9.66667	AT5G62710.1	-2.89817	4.89756e-06	down	leucine-rich repeat protein kinase-like protein [Arabidopsis thaliana] &gt;gi|26451750|dbj|BAC42970.1| putative receptor like protein kinase [Arabidopsis thaliana] &gt;gi|224589741|gb|ACN59402.1| leucine-rich repeat receptor-like protein kinase [Arabidopsis thaliana] &gt;gi|332010262|gb|AED97645.1| leucine-rich repeat protein kinase-like protein [Arabidopsis thaliana]
BnaC05g15390D	163.667	53.3333	AT1G19850.1	-1.50463	4.9057e-06	down	auxin response factor 5-1 [Brassica rapa subsp. pekinensis]
BnaC05g46810D	28.6667	---	AT3G05010.1	-7.0951	5.07463e-06	down	candidate G-protein coupled receptor 2 [Arabidopsis thaliana] &gt;gi|15028251|gb|AAK76714.1| unknown protein [Arabidopsis thaliana] &gt;gi|332640654|gb|AEE74175.1| candidate G-protein coupled receptor 2 [Arabidopsis thaliana]
BnaC09g03660D	118	26.3333	AT5G26570.1	-2.07275	5.1932e-06	down	phosphoglucan, water dikinase [Arabidopsis thaliana] &gt;gi|75136610|sp|Q6ZY51.1|PWD_ARATH RecName: Full=Phosphoglucan, water dikinase, chloroplastic; Flags: Precursor &gt;gi|46367508|emb|CAG25776.1| phosphoglucan, water dikinase [Arabidopsis thaliana] &gt;gi|332006172|gb|AED93555.1| phosphoglucan, water dikinase [Arabidopsis thaliana]
BnaA03g02730D	82	13	AT5G10010.1	-2.43162	5.19959e-06	down	117M18_4 [Brassica rapa]
BnaC09g02540D	84	14.6667	AT5G48720.2	-2.44441	5.39206e-06	down	protein XRI1 [Arabidopsis thaliana] &gt;gi|239977726|sp|Q6NLW5.2|XRI1_ARATH RecName: Full=Protein XRI1; AltName: Full=Protein X-RAY INDUCED 1 &gt;gi|332008333|gb|AED95716.1| protein XRI1 [Arabidopsis thaliana]
BnaC09g02560D	119.333	21.3333	AT5G48810.1	-2.41586	5.39856e-06	down	ATB5-B [Arabidopsis lyrata subsp. lyrata] &gt;gi|297311515|gb|EFH41939.1| ATB5-B [Arabidopsis lyrata subsp. lyrata]
BnaA09g52610D	131.333	38	AT5G66750.1	-1.6687	5.45436e-06	down	decrease in DNA methylation 1 [Brassica rapa]
BnaC09g05910D	82.3333	15	AT5G63030.1	-2.35097	5.67025e-06	down	glutaredoxin-like protein [Arabidopsis thaliana]
BnaC06g12340D	97.6667	24.6667	AT1G29720.1	-1.83971	6.18984e-06	down	receptor-like serine/threonine kinase (RFK1), putative [Arabidopsis thaliana]
BnaC09g03220D	204.333	55	AT5G27550.1	-1.78956	6.59689e-06	down	microtubule based kinesin motor protein [Arabidopsis thaliana] &gt;gi|332006317|gb|AED93700.1| microtubule based kinesin motor protein [Arabidopsis thaliana]
BnaC09g06090D	54	6.66667	AT5G63780.1	-2.94732	6.65885e-06	down	zinc finger family protein [Arabidopsis lyrata subsp. lyrata] &gt;gi|297310701|gb|EFH41125.1| zinc finger family protein [Arabidopsis lyrata subsp. lyrata]
BnaC09g02730D	158.667	44.6667	AT5G49510.2	-1.69746	7.69809e-06	down	putative prefoldin subunit 3 [Arabidopsis thaliana] &gt;gi|79330420|ref|NP_001032045.1| putative prefoldin subunit 3 [Arabidopsis thaliana] &gt;gi|12230431|sp|P57741.1|PFD3_ARATH RecName: Full=Probable prefoldin subunit 3 &gt;gi|13878183|gb|AAK44169.1|AF370354_1 putative von Hippel-Lindau binding protein [Arabidopsis thaliana] &gt;gi|10177617|dbj|BAB10764.1| von Hippel-Lindau binding protein (VHL…
BnaCnng15780D	56.3333	5.33333	AT5G63290.1	-3.33922	7.97039e-06	down	oxygen-independent coproporphyrinogen III oxidase-like protein [Arabidopsis thaliana] &gt;gi|10177310|dbj|BAB10571.1| oxygen-independent coproporphyrinogen-like protein [Arabidopsis thaliana] &gt;gi|115311487|gb|ABI93924.1| At5g63290 [Arabidopsis thaliana] &gt;gi|332010345|gb|AED97728.1| oxygen-independent coproporphyrinogen III oxidase-like protein [Arabidopsis thaliana]
BnaC05g42210D	76	13	AT3G10940.1	-2.42955	8.33657e-06	down	unknown [Arabidopsis thaliana]
BnaC09g04330D	262.333	74.3333	AT5G24590.2	-1.75548	8.99577e-06	down	tip [Arabidopsis lyrata subsp. lyrata] &gt;gi|297320047|gb|EFH50469.1| tip [Arabidopsis lyrata subsp. lyrata]
BnaCnng78040D	122.333	34.3333	---	-1.71288	9.10768e-06	down	---
BnaC09g03600D	235.667	72	AT5G26742.2	-1.61604	9.55385e-06	down	RNA helicase [Arabidopsis thaliana]
BnaA08g02770D	24.6667	---	AT1G49330.1	-6.90112	1.03606e-05	down	predicted protein [Arabidopsis lyrata subsp. lyrata] &gt;gi|297337333|gb|EFH67750.1| predicted protein [Arabidopsis lyrata subsp. lyrata]
BnaC09g03410D	274	87	AT5G26910.1	-1.57384	1.09759e-05	down	uncharacterized protein [Arabidopsis thaliana] &gt;gi|332006241|gb|AED93624.1| uncharacterized protein AT5G26910 [Arabidopsis thaliana]
BnaA03g03040D	44	0.666667	AT5G10630.2	-5.824	1.11024e-05	down	putative translation elongation factor 2EF1A / eIF-2-gamma [Arabidopsis thaliana] &gt;gi|222422871|dbj|BAH19422.1| AT5G10630 [Arabidopsis thaliana] &gt;gi|332004191|gb|AED91574.1| putative translation elongation factor 2EF1A / eIF-2-gamma [Arabidopsis thaliana]
BnaC09g06130D	88	15.6667	AT5G63870.1	-2.36849	1.25326e-05	down	serine/threonine-protein phosphatase 7 [Arabidopsis thaliana] &gt;gi|42570616|ref|NP_851258.2| serine/threonine-protein phosphatase 7 [Arabidopsis thaliana] &gt;gi|75309223|sp|Q9FN02.1|PPP7_ARATH RecName: Full=Serine/threonine-protein phosphatase 7 &gt;gi|10177675|dbj|BAB11035.1| ser/thr protein phosphatase catalytic subunit-like protein [Arabidopsis thaliana] &gt;gi|332010423|gb|AED97806.1| seri…
BnaA08g09200D	23.3333	---	AT4G19500.1	-6.80798	1.43259e-05	down	disease resistance protein [Brassica rapa subsp. pekinensis]
BnaC09g03460D	66	10	AT5G26800.1	-2.62195	1.50734e-05	down	uncharacterized protein [Arabidopsis thaliana] &gt;gi|48310023|gb|AAT41738.1| At5g26800 [Arabidopsis thaliana] &gt;gi|50198830|gb|AAT70447.1| At5g26800 [Arabidopsis thaliana] &gt;gi|332006223|gb|AED93606.1| uncharacterized protein AT5G26800 [Arabidopsis thaliana]
BnaC05g47580D	23	---	AT3G03970.2	-6.78226	1.58902e-05	down	binding protein [Arabidopsis lyrata subsp. lyrata] &gt;gi|297330262|gb|EFH60681.1| binding protein [Arabidopsis lyrata subsp. lyrata]
BnaC03g70380D	61	8.66667	AT1G55240.1	-2.73842	1.59169e-05	down	PREDICTED: uncharacterized protein LOC100244332 [Vitis vinifera] &gt;gi|296085464|emb|CBI29196.3| unnamed protein product [Vitis vinifera]
BnaC09g05850D	83.3333	14	AT5G62940.1	-2.45927	1.63983e-05	down	Dof zinc finger protein DOF5.6 [Arabidopsis thaliana] &gt;gi|55583984|sp|Q9FM03.2|DOF56_ARATH RecName: Full=Dof zinc finger protein DOF5.6; Short=AtDOF5.6 &gt;gi|57222122|gb|AAW38968.1| At5g62940 [Arabidopsis thaliana] &gt;gi|58531346|gb|AAW78595.1| At5g62940 [Arabidopsis thaliana] &gt;gi|332010293|gb|AED97676.1| Dof zinc finger protein DOF5.6 [Arabidopsis thaliana]
BnaC07g19520D	22.6667	---	---	-6.76774	1.73252e-05	down	---
BnaC09g04130D	191.667	60.6667	AT5G25150.1	-1.57049	1.76888e-05	down	TBP-associated factor 5 [Arabidopsis thaliana] &gt;gi|75324677|sp|Q6S7B0.1|TAF5_ARATH RecName: Full=Transcription initiation factor TFIID subunit 5; AltName: Full=TBP-associated factor 5; Short=AtTAF5 &gt;gi|39545918|gb|AAR28022.1| TAF5 [Arabidopsis thaliana] &gt;gi|332006023|gb|AED93406.1| TBP-associated factor 5 [Arabidopsis thaliana]
BnaC05g41230D	154.667	41.6667	AT3G11964.1	-1.69848	1.85358e-05	down	protein ribosomal RNA processing 5 [Arabidopsis thaliana] &gt;gi|332641610|gb|AEE75131.1| protein ribosomal RNA processing 5 [Arabidopsis thaliana]
BnaCnng44590D	22.6667	---	AT5G59920.1	-6.75922	1.9091e-05	down	Ta11-like non-LTR retroelement protein-like [Arabidopsis thaliana]
BnaC05g47800D	37	0.333333	AT3G03420.1	-6.49755	1.96025e-05	down	ku70-binding family protein [Arabidopsis lyrata subsp. lyrata] &gt;gi|297328132|gb|EFH58551.1| ku70-binding family protein [Arabidopsis lyrata subsp. lyrata]
BnaCnng21190D	42	5	AT5G23010.1	-2.93383	1.99601e-05	down	2-isopropylmalate synthase, B genome specific 2 [Brassica juncea] &gt;gi|238802666|emb|CAQ56038.1| 2-isopropylmalate synthase, B genome specific 2 [Brassica juncea]
BnaCnng50100D	78	12.3333	AT5G63490.1	-2.53772	2.00467e-05	down	CBS domain-containing protein [Arabidopsis lyrata subsp. lyrata] &gt;gi|297312393|gb|EFH42817.1| CBS domain-containing protein [Arabidopsis lyrata subsp. lyrata]
BnaC09g04830D	76.3333	13.3333	AT5G23535.1	-2.45314	2.09918e-05	down	50S ribosomal protein L24-like protein [Arabidopsis thaliana] &gt;gi|297808355|ref|XP_002872061.1| KOW domain-containing protein [Arabidopsis lyrata subsp. lyrata] &gt;gi|8809706|dbj|BAA97247.1| 50S ribosomal protein L24 [Arabidopsis thaliana] &gt;gi|44681334|gb|AAS47607.1| At5g23535 [Arabidopsis thaliana] &gt;gi|45773844|gb|AAS76726.1| At5g23535 [Arabidopsis thaliana] &gt;gi|110735795|dbj|BAE998…
BnaC05g44100D	133.667	36.6667	AT3G07910.1	-1.6889	2.266e-05	down	PREDICTED: uncharacterized protein LOC101257155 [Solanum lycopersicum] &gt;gi|565366243|ref|XP_006349803.1| PREDICTED: uncharacterized protein LOC102601159 [Solanum tuberosum]
BnaC06g42080D	33	1	AT3G18270.1	-4.90169	2.40461e-05	down	cytochrome P450, family 77, subfamily A, polypeptide 5 pseudogene [Arabidopsis thaliana] &gt;gi|13878121|gb|AAK44138.1|AF370323_1 unknown protein [Arabidopsis thaliana] &gt;gi|17104793|gb|AAL34285.1| unknown protein [Arabidopsis thaliana] &gt;gi|332642553|gb|AEE76074.1| cytochrome P450, family 77, subfamily A, polypeptide 5 pseudogene [Arabidopsis thaliana]
BnaA06g06420D	122	38.3333	AT5G51470.1	-1.53419	2.53422e-05	down	auxin-responsive GH3 family protein [Arabidopsis thaliana] &gt;gi|9758189|dbj|BAB08663.1| auxin-responsive GH3-like protein [Arabidopsis thaliana] &gt;gi|91807020|gb|ABE66237.1| auxin-responsive GH3 family protein [Arabidopsis thaliana] &gt;gi|332008705|gb|AED96088.1| auxin-responsive GH3 family protein [Arabidopsis thaliana]
BnaC09g01470D	148	35.6667	AT3G27470.2	-1.99395	2.55298e-05	down	uncharacterized protein [Arabidopsis thaliana] &gt;gi|145332703|ref|NP_001078217.1| uncharacterized protein [Arabidopsis thaliana] &gt;gi|19698931|gb|AAL91201.1| unknown protein [Arabidopsis thaliana] &gt;gi|27311907|gb|AAO00919.1| unknown protein [Arabidopsis thaliana] &gt;gi|332643803|gb|AEE77324.1| uncharacterized protein AT3G27470 [Arabidopsis thaliana] &gt;gi|332643804|gb|AEE77325.1| unchara…
BnaC03g77980D	63.6667	13.6667	AT1G51940.1	-2.07192	2.68628e-05	down	kinase family protein [Arabidopsis lyrata subsp. lyrata] &gt;gi|297340185|gb|EFH70602.1| kinase family protein [Arabidopsis lyrata subsp. lyrata]
BnaC09g02290D	32.3333	2	AT5G48170.1	-3.87478	2.81443e-05	down	F-box protein SLEEPY2 [Arabidopsis thaliana] &gt;gi|75264246|sp|Q9LUB6.1|SNE_ARATH RecName: Full=F-box protein SNE; AltName: Full=Protein SNEEZY; AltName: Full=Sleepy protein 2 &gt;gi|8777407|dbj|BAA96997.1| unnamed protein product [Arabidopsis thaliana] &gt;gi|45476553|gb|AAS65942.1| At5g48170 [Arabidopsis thaliana] &gt;gi|46359835|gb|AAS88781.1| At5g48170 [Arabidopsis thaliana] &gt;gi|332008245…
BnaC09g02440D	180.333	42	AT3G07470.1	-2.04595	2.86629e-05	down	unknown protein [Arabidopsis thaliana]
BnaAnng40280D	36.3333	0.666667	AT3G43790.1	-5.58806	2.87859e-05	down	probable peptide/nitrate transporter [Arabidopsis thaliana] &gt;gi|133778902|gb|ABO38791.1| At3g43790 [Arabidopsis thaliana] &gt;gi|332644307|gb|AEE77828.1| probable peptide/nitrate transporter [Arabidopsis thaliana]
BnaA08g05620D	21	---	AT4G15093.1	-6.66233	3.04735e-05	down	extradiol ring-cleavage dioxygenase [Arabidopsis thaliana] &gt;gi|42558925|sp|Q949R4.1|DIOXL_ARATH RecName: Full=Extradiol ring-cleavage dioxygenase; Short=AtLigB &gt;gi|15293029|gb|AAK93625.1| unknown protein [Arabidopsis thaliana] &gt;gi|21436089|gb|AAM51245.1| unknown protein [Arabidopsis thaliana] &gt;gi|26452573|dbj|BAC43371.1| unknown protein [Arabidopsis thaliana] &gt;gi|332658154|gb|AEE83…
BnaC05g47780D	42.6667	5	AT3G03440.1	-2.88799	3.18923e-05	down	ARM repeat superfamily protein [Arabidopsis thaliana] &gt;gi|332640423|gb|AEE73944.1| ARM repeat superfamily protein [Arabidopsis thaliana]
BnaC09g02470D	50	7	AT5G48500.1	-2.72952	3.34433e-05	down	uncharacterized protein [Arabidopsis thaliana] &gt;gi|21553505|gb|AAM62598.1| unknown [Arabidopsis thaliana] &gt;gi|27754391|gb|AAO22644.1| unknown protein [Arabidopsis thaliana] &gt;gi|28393943|gb|AAO42379.1| unknown protein [Arabidopsis thaliana] &gt;gi|332008295|gb|AED95678.1| uncharacterized protein AT5G48500 [Arabidopsis thaliana]
BnaC09g02810D	102.333	19	AT5G28850.2	-2.34672	3.45336e-05	down	calcium-binding EF hand family protein [Arabidopsis lyrata subsp. lyrata] &gt;gi|297318167|gb|EFH48589.1| calcium-binding EF hand family protein [Arabidopsis lyrata subsp. lyrata]
BnaCnng64850D	63.3333	10.6667	AT5G14200.1	-2.44991	3.47928e-05	down	isopropylmalate dehydrogenase 1 [Arabidopsis thaliana] &gt;gi|21759264|sp|Q9FMT1.1|LEU33_ARATH RecName: Full=3-isopropylmalate dehydrogenase 3, chloroplastic; Short=3-IPM-DH 3; Short=IMDH 3; AltName: Full=Beta-IPM dehydrogenase 3; Flags: Precursor &gt;gi|9757801|dbj|BAB08299.1| 3-isopropylmalate dehydrogenase [Arabidopsis thaliana] &gt;gi|53749178|gb|AAU90074.1| At5g14200 [Arabidopsis thaliana] &…
BnaA08g05840D	47	7.33333	AT4G15760.1	-2.53238	3.61608e-05	down	monooxygenase [Arabidopsis lyrata subsp. lyrata] &gt;gi|297314019|gb|EFH44442.1| monooxygenase [Arabidopsis lyrata subsp. lyrata]
BnaA01g33290D	71	14	AT3G01140.1	-2.18581	3.67963e-05	down	putative Myb-related transcription factor [Arabidopsis thaliana] &gt;gi|7644368|gb|AAF65559.1|AF249309_1 putative transcription factor [Arabidopsis thaliana]
BnaC07g32570D	54.3333	9.33333	AT3G51880.3	-2.43227	3.76909e-05	down	high mobility group protein B1 [Arabidopsis thaliana] &gt;gi|222423104|dbj|BAH19531.1| AT3G51880 [Arabidopsis thaliana] &gt;gi|332645335|gb|AEE78856.1| high mobility group protein B1 [Arabidopsis thaliana]
BnaCnng54360D	77	16.3333	AT1G65520.1	-2.07452	3.86677e-05	down	delta(3), delta(2)-enoyl CoA isomerase 1 [Arabidopsis thaliana] &gt;gi|2190542|gb|AAB60906.1| F5I14.5 gene product [Arabidopsis thaliana] &gt;gi|38454116|gb|AAR20752.1| At1g65520 [Arabidopsis thaliana] &gt;gi|46402478|gb|AAS92341.1| At1g65520 [Arabidopsis thaliana] &gt;gi|332196271|gb|AEE34392.1| delta(3), delta(2)-enoyl CoA isomerase 1 [Arabidopsis thaliana]
BnaC09g51620D	77.3333	11.6667	AT1G57750.1	-2.61273	3.95491e-05	down	alkane hydroxylase CYP96A15 [Arabidopsis thaliana] &gt;gi|332195338|gb|AEE33459.1| alkane hydroxylase CYP96A15 [Arabidopsis thaliana]
BnaC09g02500D	41.3333	4	AT3G07220.1	-3.23698	4.30834e-05	down	SMAD/FHA domain-containing protein [Arabidopsis thaliana] &gt;gi|6642643|gb|AAF20224.1|AC012395_11 unknown protein [Arabidopsis thaliana] &gt;gi|332640995|gb|AEE74516.1| SMAD/FHA domain-containing protein [Arabidopsis thaliana]
BnaA01g05890D	125.333	37.6667	AT4G31360.1	-1.57557	4.4597e-05	down	selenium binding protein [Arabidopsis thaliana] &gt;gi|17065486|gb|AAL32897.1| Unknown protein [Arabidopsis thaliana] &gt;gi|20148645|gb|AAM10213.1| unknown protein [Arabidopsis thaliana] &gt;gi|332660500|gb|AEE85900.1| selenium binding protein [Arabidopsis thaliana]
BnaC05g04890D	32.3333	0.333333	AT1G07080.1	-6.33058	4.4697e-05	down	GILT domain-containing protein [Arabidopsis thaliana] &gt;gi|15146334|gb|AAK83650.1| At1g07080/F10K1_15 [Arabidopsis thaliana] &gt;gi|15809756|gb|AAL06806.1| At1g07080/F10K1_15 [Arabidopsis thaliana] &gt;gi|332189954|gb|AEE28075.1| GILT domain-containing protein [Arabidopsis thaliana]
BnaC08g03730D	49	7.66667	---	-2.48918	4.8434e-05	down	---
BnaCnng06190D	20.3333	---	AT3G03060.1	-6.63075	4.87421e-05	down	P-loop containing nucleoside triphosphate hydrolases superfamily protein [Arabidopsis thaliana] &gt;gi|110741899|dbj|BAE98891.1| putative 26S proteosome regulatory subunit [Arabidopsis thaliana] &gt;gi|332640376|gb|AEE73897.1| P-loop containing nucleoside triphosphate hydrolases superfamily protein [Arabidopsis thaliana]
BnaAnng07670D	54.6667	8.66667	AT2G36050.1	-2.52739	4.93858e-05	down	ATOFP15/OFP15 [Arabidopsis lyrata subsp. lyrata] &gt;gi|297327262|gb|EFH57682.1| ATOFP15/OFP15 [Arabidopsis lyrata subsp. lyrata]
BnaCnng55470D	88	13.3333	AT3G17840.1	-2.5489	4.96183e-05	down	receptor-like kinase 902 [Arabidopsis thaliana] &gt;gi|75335551|sp|Q9LVI6.1|RLK90_ARATH RecName: Full=Probable inactive receptor kinase RLK902; AltName: Full=Receptor-like kinase 902; Flags: Precursor &gt;gi|9294488|dbj|BAB02707.1| probable receptor-like protein kinase protein [Arabidopsis thaliana] &gt;gi|20465261|gb|AAM19950.1| AT3g17840/MEB5_6 [Arabidopsis thaliana] &gt;gi|25090409|gb|AAN72294…
BnaC05g48780D	31.6667	2.33333	AT3G01380.1	-3.61862	4.983e-05	down	sulfatase and phosphatidylinositolglycan class N domain-containing protein [Arabidopsis thaliana] &gt;gi|332640137|gb|AEE73658.1| sulfatase and phosphatidylinositolglycan class N domain-containing protein [Arabidopsis thaliana]
BnaC06g06840D	35.3333	2.66667	AT1G54040.2	-3.53746	5.00066e-05	down	epithiospecifier protein [Brassica oleracea var. italica] &gt;gi|335999235|gb|AEH76907.1| epithiospecifier protein [Brassica napus]
BnaC08g16140D	31	0.333333	AT3G42170.1	-6.2833	5.06937e-05	down	putative protein [Arabidopsis thaliana]
BnaA03g41440D	45	7.33333	AT3G51670.1	-2.46672	5.21502e-05	down	SEC14 cytosolic factor family protein [Arabidopsis lyrata subsp. lyrata] &gt;gi|297321936|gb|EFH52357.1| SEC14 cytosolic factor family protein [Arabidopsis lyrata subsp. lyrata]
BnaA03g18890D	127.333	37	AT2G40130.2	-1.67027	5.4689e-05	down	protein SMAX1-like 8 [Arabidopsis thaliana] &gt;gi|330254692|gb|AEC09786.1| Double Clp-N motif-containing P-loop nucleoside triphosphate hydrolases superfamily protein [Arabidopsis thaliana]
BnaC01g31890D	70.3333	14.6667	AT3G21560.1	-2.165	5.47581e-05	down	sinapate 1-glucosyltransferase [Brassica napus var. napus] &gt;gi|226533676|emb|CAS03356.1| sinapate 1-glucosyltransferase [Brassica napus var. napus]
BnaC09g04490D	371.333	116.667	AT5G24260.1	-1.60845	5.73999e-05	down	prolyl oligopeptidase family protein [Arabidopsis thaliana] &gt;gi|10177085|dbj|BAB10391.1| dipeptidyl peptidase IV-like protein [Arabidopsis thaliana] &gt;gi|30794015|gb|AAP40455.1| putative dipeptidyl peptidase IV [Arabidopsis thaliana] &gt;gi|110742646|dbj|BAE99235.1| dipeptidyl peptidase IV-like protein [Arabidopsis thaliana] &gt;gi|332005893|gb|AED93276.1| prolyl oligopeptidase family protei…
BnaC09g05210D	48.3333	7.66667	AT5G61240.1	-2.54332	5.77391e-05	down	LRR-like disease resistance protein [Brassica oleracea var. italica]
BnaC09g05120D	84	18.3333	AT5G61030.1	-2.07787	5.80292e-05	down	unnamed protein product [Vitis vinifera]
BnaC03g03060D	68.3333	12.3333	AT5G07460.1	-2.39608	5.95276e-05	down	peptide methionine sulfoxide reductase [Brassica oleracea]
BnaC05g41970D	95.3333	28	AT3G11210.1	-1.64626	6.06117e-05	down	CPRD49 [Arabidopsis lyrata subsp. lyrata] &gt;gi|297330676|gb|EFH61095.1| CPRD49 [Arabidopsis lyrata subsp. lyrata]
BnaC09g04430D	77	18	AT5G24430.1	-1.99521	6.40965e-05	down	CDPK-related kinase 4 (AtCRK4) [Arabidopsis thaliana] &gt;gi|75333922|sp|Q9FIM9.1|CAMK4_ARATH RecName: Full=CDPK-related kinase 4; Short=AtCRK4; AltName: Full=Calcium/calmodulin-dependent protein kinase CRK4 &gt;gi|10177904|dbj|BAB11236.1| calcium dependent protein kinase-like protein [Arabidopsis thaliana] &gt;gi|332005927|gb|AED93310.1| CDPK-related kinase 4 (AtCRK4) [Arabidopsis thaliana]
BnaC09g03090D	114	23.6667	AT5G27240.1	-2.24856	6.49918e-05	down	DNAJ heat shock N-terminal domain-containing protein [Arabidopsis thaliana] &gt;gi|332006279|gb|AED93662.1| DNAJ heat shock N-terminal domain-containing protein [Arabidopsis thaliana]
BnaA08g03930D	19	---	AT2G05600.1	-6.52405	6.83914e-05	down	predicted protein [Arabidopsis lyrata subsp. lyrata] &gt;gi|297320944|gb|EFH51365.1| predicted protein [Arabidopsis lyrata subsp. lyrata]
BnaCnng19230D	81.6667	21.3333	AT4G02360.1	-1.7838	7.34251e-05	down	uncharacterized protein [Arabidopsis thaliana] &gt;gi|3193298|gb|AAC19282.1| T14P8.17 [Arabidopsis thaliana] &gt;gi|7268996|emb|CAB80729.1| putative protein [Arabidopsis thaliana] &gt;gi|332656759|gb|AEE82159.1| uncharacterized protein AT4G02360 [Arabidopsis thaliana]
BnaA09g30290D	451.333	40.6667	AT5G42500.1	-3.35065	7.3735e-05	down	disease resistance-responsive family protein [Arabidopsis lyrata subsp. lyrata] &gt;gi|297791781|ref|XP_002863775.1| disease resistance-responsive family protein [Arabidopsis lyrata subsp. lyrata] &gt;gi|297309607|gb|EFH40031.1| disease resistance-responsive family protein [Arabidopsis lyrata subsp. lyrata] &gt;gi|297309610|gb|EFH40034.1| disease resistance-responsive family protein [Arabidopsis …
BnaA09g27330D	39	5	AT1G28360.1	-2.77911	7.79275e-05	down	ATERF12/ERF12 [Arabidopsis lyrata subsp. lyrata] &gt;gi|297336614|gb|EFH67031.1| ATERF12/ERF12 [Arabidopsis lyrata subsp. lyrata]
BnaC05g43550D	91	23	AT3G09320.1	-1.8406	7.94783e-05	down	zinc finger family protein [Arabidopsis lyrata subsp. lyrata] &gt;gi|297330567|gb|EFH60986.1| zinc finger family protein [Arabidopsis lyrata subsp. lyrata]
BnaC09g04620D	73.3333	19.6667	AT5G24030.1	-1.75063	7.96615e-05	down	SLAC1 homologue 3 [Arabidopsis thaliana] &gt;gi|75171547|sp|Q9FLV9.1|SLAH3_ARATH RecName: Full=S-type anion channel SLAH3; AltName: Full=SLAC1-homolog protein 3 &gt;gi|9758227|dbj|BAB08726.1| unnamed protein product [Arabidopsis thaliana] &gt;gi|51536498|gb|AAU05487.1| At5g24030 [Arabidopsis thaliana] &gt;gi|52421299|gb|AAU45219.1| At5g24030 [Arabidopsis thaliana] &gt;gi|332005864|gb|AED93247.1| …
BnaC09g03450D	40.6667	5.33333	AT5G26830.1	-2.79779	8.03594e-05	down	AT5g26830/F2P16_90 [Arabidopsis lyrata subsp. lyrata] &gt;gi|297318077|gb|EFH48499.1| AT5g26830/F2P16_90 [Arabidopsis lyrata subsp. lyrata]
BnaC09g04930D	95.3333	16.6667	AT5G23290.1	-2.46867	8.18324e-05	down	prefoldin subunit 5 [Arabidopsis thaliana] &gt;gi|12230432|sp|P57742.1|PFD5_ARATH RecName: Full=Probable prefoldin subunit 5 &gt;gi|10177818|dbj|BAB11184.1| c-myc binding protein MM-1-like protein [Arabidopsis thaliana] &gt;gi|17381002|gb|AAL36313.1| putative c-myc binding protein MM-1 [Arabidopsis thaliana] &gt;gi|20465871|gb|AAM20040.1| putative c-myc binding protein MM-1 [Arabidopsis thaliana]…
BnaC06g30050D	65.3333	15	AT1G68480.1	-2.00219	8.19136e-05	down	zinc finger protein JAGGED [Arabidopsis thaliana] &gt;gi|75324671|sp|Q6S591.1|JAG_ARATH RecName: Full=Zinc finger protein JAGGED &gt;gi|39726198|gb|AAR30036.1| JAGGED [Arabidopsis thaliana] &gt;gi|332196677|gb|AEE34798.1| zinc finger protein JAGGED [Arabidopsis thaliana]
BnaC06g04590D	85	23.3333	AT1G51460.1	-1.70443	8.57799e-05	down	abc transporter family protein [Arabidopsis lyrata subsp. lyrata] &gt;gi|297340160|gb|EFH70577.1| abc transporter family protein [Arabidopsis lyrata subsp. lyrata]
BnaC09g03230D	160.667	41	AT5G27560.1	-1.91292	8.93585e-05	down	uncharacterized protein [Arabidopsis thaliana] &gt;gi|13877993|gb|AAK44074.1|AF370259_1 unknown protein [Arabidopsis thaliana] &gt;gi|17104721|gb|AAL34249.1| unknown protein [Arabidopsis thaliana] &gt;gi|332006318|gb|AED93701.1| uncharacterized protein AT5G27560 [Arabidopsis thaliana]
BnaC09g02230D	165	41.6667	AT3G30390.2	-1.92668	9.03789e-05	down	putative amino acid transporter [Arabidopsis thaliana] &gt;gi|79314019|ref|NP_001030795.1| putative amino acid transporter [Arabidopsis thaliana] &gt;gi|16226267|gb|AAL16119.1|AF428287_1 AT3g30390/T6J22_16 [Arabidopsis thaliana] &gt;gi|9294342|dbj|BAB02239.1| unnamed protein product [Arabidopsis thaliana] &gt;gi|15529155|gb|AAK97672.1| AT3g30390/T6J22_16 [Arabidopsis thaliana] &gt;gi|332644118|gb…
BnaA03g18800D	92	28	AT2G40020.2	-1.57726	9.21701e-05	down	Nucleolar histone methyltransferase-related protein [Arabidopsis thaliana] &gt;gi|330254672|gb|AEC09766.1| Nucleolar histone methyltransferase-related protein [Arabidopsis thaliana]
BnaA05g01310D	86.6667	24	AT2G46530.1	-1.70847	9.574e-05	down	auxin response factor 11 [Brassica rapa subsp. pekinensis]
BnaA04g17060D	18.3333	---	AT2G30670.1	-6.48016	9.66694e-05	down	NAD(P)-binding Rossmann-fold superfamily protein [Arabidopsis thaliana] &gt;gi|2880044|gb|AAC02738.1| putative tropinone reductase [Arabidopsis thaliana] &gt;gi|330253331|gb|AEC08425.1| NAD(P)-binding Rossmann-fold superfamily protein [Arabidopsis thaliana]
BnaCnng71360D	17.6667	---	AT3G28510.1	-6.41969	0.00010305	down	AAA-type ATPase family protein [Arabidopsis thaliana] &gt;gi|9294101|dbj|BAB01953.1| unnamed protein product [Arabidopsis thaliana] &gt;gi|20466452|gb|AAM20543.1| unknown protein [Arabidopsis thaliana] &gt;gi|332643933|gb|AEE77454.1| AAA-type ATPase family protein [Arabidopsis thaliana]
BnaA04g20170D	69	16	AT2G33020.1	-1.99339	0.000104807	down	receptor like protein 24 [Arabidopsis thaliana] &gt;gi|2924789|gb|AAC04918.1| putative leucine-rich repeat disease resistance protein [Arabidopsis thaliana] &gt;gi|20196994|gb|AAM14862.1| putative leucine-rich repeat disease resistance protein [Arabidopsis thaliana] &gt;gi|330253681|gb|AEC08775.1| receptor like protein 24 [Arabidopsis thaliana]
BnaA06g20480D	73	17.6667	AT3G46630.1	-1.89611	0.000107648	down	uncharacterized protein [Arabidopsis thaliana] &gt;gi|6523066|emb|CAB62333.1| putative protein [Arabidopsis thaliana] &gt;gi|21554240|gb|AAM63315.1| unknown [Arabidopsis thaliana] &gt;gi|26452933|dbj|BAC43543.1| unknown protein [Arabidopsis thaliana] &gt;gi|28973177|gb|AAO63913.1| unknown protein [Arabidopsis thaliana] &gt;gi|332644664|gb|AEE78185.1| uncharacterized protein AT3G46630 [Arabidopsis…
BnaC05g47190D	18.3333	---	AT3G04510.1	-6.4336	0.000120335	down	protein LIGHT-DEPENDENT SHORT HYPOCOTYLS 1 [Arabidopsis thaliana] &gt;gi|75127091|sp|Q6NNI3.1|LSH1_ARATH RecName: Full=Protein LIGHT-DEPENDENT SHORT HYPOCOTYLS 1; AltName: Full=Protein ORGAN BOUNDARY 2 &gt;gi|34851102|gb|AAQ82901.1| light-dependent short hypocotyl 1 [Arabidopsis thaliana] &gt;gi|38566596|gb|AAR24188.1| At5g28490 [Arabidopsis thaliana] &gt;gi|40824076|gb|AAR92340.1| At5g28490 [Ara…
BnaA05g26250D	117	35.3333	AT3G12970.1	-1.56991	0.000122063	down	uncharacterized protein [Arabidopsis thaliana] &gt;gi|15795127|dbj|BAB02505.1| unnamed protein product [Arabidopsis thaliana] &gt;gi|59958296|gb|AAX12858.1| At3g12970 [Arabidopsis thaliana] &gt;gi|332641747|gb|AEE75268.1| uncharacterized protein AT3G12970 [Arabidopsis thaliana]
BnaA05g10290D	18	---	---	-6.41115	0.000126755	down	---
BnaC09g05620D	48.3333	7.66667	AT4G13430.1	-2.5669	0.000131081	down	3-isopropylmalate dehydratase [Arabidopsis thaliana] &gt;gi|75249794|sp|Q94AR8.1|LEUC_ARATH RecName: Full=3-isopropylmalate dehydratase large subunit; AltName: Full=AtLEUC; AltName: Full=Isopropylmalate isomerase large subunit 1; Short=AtIIL1; Flags: Precursor &gt;gi|15027971|gb|AAK76516.1| unknown protein [Arabidopsis thaliana] &gt;gi|21436051|gb|AAM51226.1| unknown protein [Arabidopsis thaliana…
BnaA07g33410D	99	26.3333	AT1G77240.1	-1.7464	0.000133671	down	amp-binding protein [Brassica napus]
BnaA08g06940D	30	0.666667	AT1G32230.1	-5.28388	0.000135103	down	Radical-induced cell death 1 [Arabidopsis thaliana] &gt;gi|469400587|emb|CCH26564.1| Radical-induced cell death 1 [Arabidopsis thaliana]
BnaC09g50950D	83.6667	17.3333	AT5G50220.1	-2.20663	0.000136379	down	putative F-box protein [Arabidopsis thaliana] &gt;gi|75262452|sp|Q9FGS3.1|FB287_ARATH RecName: Full=Putative F-box protein At5g50220 &gt;gi|9759024|dbj|BAB09393.1| unnamed protein product [Arabidopsis thaliana] &gt;gi|332008530|gb|AED95913.1| putative F-box protein [Arabidopsis thaliana]
BnaC05g44840D	27	1.33333	AT3G07130.1	-4.1737	0.000141335	down	ATPAP15/PAP15 [Arabidopsis lyrata subsp. lyrata] &gt;gi|297330468|gb|EFH60887.1| ATPAP15/PAP15 [Arabidopsis lyrata subsp. lyrata]
BnaC09g01260D	87	23.6667	AT3G26990.1	-1.79215	0.000150657	down	ENTH/VHS family protein [Arabidopsis thaliana] &gt;gi|51536572|gb|AAU05524.1| At3g26990 [Arabidopsis thaliana] &gt;gi|332643731|gb|AEE77252.1| ENTH/VHS family protein [Arabidopsis thaliana]
BnaC09g04780D	107.333	25	AT5G23610.2	-2.04206	0.000171033	down	unnamed protein product [Arabidopsis thaliana]
BnaA02g27900D	25.6667	0.333333	AT1G58120.1	-5.97573	0.000181697	down	short internode related sequence 7 [Brassica rapa subsp. pekinensis]
BnaC09g00410D	76	14.3333	AT4G03050.2	-2.34317	0.00018425	down	glucosinolate GS-Alk [Brassica rapa subsp. pekinensis] &gt;gi|197090670|gb|ACH41736.1| glucosinolate GS-Alk [Brassica rapa subsp. rapa] &gt;gi|197090672|gb|ACH41737.1| glucosinolate GS-Alk [Brassica rapa subsp. rapa]
BnaC09g03240D	88.3333	24.6667	AT5G27620.1	-1.70763	0.00018472	down	CYCH_1 [Arabidopsis lyrata subsp. lyrata] &gt;gi|297320198|gb|EFH50620.1| CYCH_1 [Arabidopsis lyrata subsp. lyrata]
BnaA05g13330D	75	17.3333	AT4G14965.1	-2.02995	0.000195294	down	unknown [Arabidopsis thaliana]
BnaA05g10020D	82.3333	24.3333	AT2G33560.1	-1.63802	0.000195347	down	BUB1-related protein BUBR1 [Arabidopsis thaliana] &gt;gi|75097590|sp|O22806.2|BUBR1_ARATH RecName: Full=Mitotic spindle checkpoint protein BUBR1; AltName: Full=BUB1-related protein 1 &gt;gi|20196848|gb|AAB80673.2| expressed protein [Arabidopsis thaliana] &gt;gi|330253758|gb|AEC08852.1| BUB1-related protein BUBR1 [Arabidopsis thaliana]
BnaC06g40700D	99.3333	30.6667	AT1G80130.1	-1.60204	0.000202653	down	tetratricopeptide repeat domain-containing protein [Arabidopsis thaliana] &gt;gi|5902369|gb|AAD55471.1|AC009322_11 Unknown protein [Arabidopsis thaliana] &gt;gi|14334636|gb|AAK59496.1| unknown protein [Arabidopsis thaliana] &gt;gi|17104607|gb|AAL34192.1| unknown protein [Arabidopsis thaliana] &gt;gi|21593053|gb|AAM65002.1| unknown [Arabidopsis thaliana] &gt;gi|332198239|gb|AEE36360.1| tetratricop…
BnaC09g04920D	27	1.33333	AT5G23300.1	-4.12354	0.000220602	down	dihydroorotate dehydrogenase [Arabidopsis thaliana] &gt;gi|26454657|sp|P32746.2|PYRD_ARATH RecName: Full=Dihydroorotate dehydrogenase (quinone), mitochondrial; Short=DHOdehase; AltName: Full=Dihydroorotate oxidase; Flags: Precursor &gt;gi|24753785|gb|AAN64025.1|AF454729_1 dihydroorotate dehydrogenase [Arabidopsis thaliana] &gt;gi|110736302|dbj|BAF00121.1| dihydroorotate dehydrogenase [Arabidopsis…
BnaC09g02140D	65	13	AT3G29760.1	-2.21485	0.000224196	down	predicted protein [Arabidopsis lyrata subsp. lyrata] &gt;gi|297323054|gb|EFH53475.1| predicted protein [Arabidopsis lyrata subsp. lyrata]
BnaA01g06470D	35.3333	4	AT4G29760.1	-2.98744	0.000228984	down	predicted protein [Arabidopsis lyrata subsp. lyrata] &gt;gi|297315247|gb|EFH45670.1| predicted protein [Arabidopsis lyrata subsp. lyrata]
BnaC09g03010D	64	13.3333	AT5G27210.1	-2.10821	0.000233414	down	uncharacterized protein [Arabidopsis thaliana] &gt;gi|332006275|gb|AED93658.1| uncharacterized protein AT5G27210 [Arabidopsis thaliana]
BnaA10g16170D	39.3333	5.66667	AT5G18840.1	-2.71955	0.000237327	down	sugar transporter ERD6-like 16 [Arabidopsis thaliana] &gt;gi|118572295|sp|Q8LBI9.2|EDL16_ARATH RecName: Full=Sugar transporter ERD6-like 16 &gt;gi|17381265|gb|AAL36051.1| AT5g18840/F17K4_90 [Arabidopsis thaliana] &gt;gi|23309019|gb|AAN18269.1| At5g18840/F17K4_90 [Arabidopsis thaliana] &gt;gi|332005237|gb|AED92620.1| sugar transporter ERD6-like 16 [Arabidopsis thaliana]
BnaAnng29280D	16	---	AT1G50110.1	-6.25116	0.000247687	down	aminotransferase class IV family protein [Arabidopsis lyrata subsp. lyrata] &gt;gi|297340073|gb|EFH70490.1| aminotransferase class IV family protein [Arabidopsis lyrata subsp. lyrata]
BnaC09g03100D	50	8.66667	AT3G04970.1	-2.468	0.000247939	down	zinc finger family protein [Arabidopsis lyrata subsp. lyrata] &gt;gi|297328228|gb|EFH58647.1| zinc finger family protein [Arabidopsis lyrata subsp. lyrata]
BnaCnng33270D	40	6	AT3G27930.1	-2.52246	0.00026368	down	uncharacterized protein [Arabidopsis thaliana] &gt;gi|18087557|gb|AAL58910.1|AF462820_1 AT3g27930/K24A2_2 [Arabidopsis thaliana] &gt;gi|21360441|gb|AAM47336.1| AT3g27930/K24A2_2 [Arabidopsis thaliana] &gt;gi|332643861|gb|AEE77382.1| uncharacterized protein AT3G27930 [Arabidopsis thaliana]
BnaA06g40130D	78	23.6667	AT5G47330.1	-1.56565	0.000268883	down	palmitoyl protein thioesterase family protein [Arabidopsis thaliana] &gt;gi|8809616|dbj|BAA97167.1| palmitoyl-protein thioesterase precursor-like [Arabidopsis thaliana] &gt;gi|56550689|gb|AAV97798.1| At5g47330 [Arabidopsis thaliana] &gt;gi|57222154|gb|AAW38984.1| At5g47330 [Arabidopsis thaliana] &gt;gi|332008116|gb|AED95499.1| palmitoyl protein thioesterase family protein [Arabidopsis thaliana]
BnaC05g45980D	16	---	AT3G05860.1	-6.26787	0.000273263	down	MADS-box transcription factor family protein [Arabidopsis thaliana] &gt;gi|332640785|gb|AEE74306.1| MADS-box transcription factor family protein [Arabidopsis thaliana]
BnaC09g02860D	54.6667	9	AT5G30490.2	-2.54935	0.000273855	down	uncharacterized protein [Arabidopsis thaliana] &gt;gi|145334569|ref|NP_001078630.1| uncharacterized protein [Arabidopsis thaliana] &gt;gi|26451800|dbj|BAC42994.1| putative bcnt [Arabidopsis thaliana] &gt;gi|28950789|gb|AAO63318.1| At5g30145 [Arabidopsis thaliana] &gt;gi|332006491|gb|AED93874.1| uncharacterized protein AT5G30490 [Arabidopsis thaliana] &gt;gi|332006492|gb|AED93875.1| uncharacterize…
BnaA08g30300D	28	0.666667	AT4G16550.1	-5.1656	0.000279196	down	predicted protein [Arabidopsis lyrata subsp. lyrata] &gt;gi|297313956|gb|EFH44379.1| predicted protein [Arabidopsis lyrata subsp. lyrata]
BnaC07g49200D	65.6667	17	AT5G48090.1	-1.80162	0.000280419	down	EDM2-like protein1 [Arabidopsis thaliana] &gt;gi|332008234|gb|AED95617.1| EDM2-like protein1 [Arabidopsis thaliana]
BnaA04g16840D	15.3333	---	AT3G10260.3	-6.21189	0.000280876	down	reticulon-like protein B8 [Arabidopsis thaliana] &gt;gi|30681222|ref|NP_850551.1| reticulon-like protein B8 [Arabidopsis thaliana] &gt;gi|75207442|sp|Q9SS37.1|RTNLH_ARATH RecName: Full=Reticulon-like protein B8; Short=AtRTNLB8 &gt;gi|6056199|gb|AAF02816.1|AC009400_12 unknown protein [Arabidopsis thaliana] &gt;gi|15027947|gb|AAK76504.1| unknown protein [Arabidopsis thaliana] &gt;gi|20259183|gb|AAM…
BnaC09g01290D	63.6667	13	AT3G27000.1	-2.22989	0.000284782	down	actin related protein 2 [Arabidopsis thaliana] &gt;gi|75311521|sp|Q9LSD6.1|ARP2_ARATH RecName: Full=Actin-related protein 2; AltName: Full=Protein WURM &gt;gi|21427459|gb|AAM53242.1|AF507910_1 actin-related protein 2 [Arabidopsis thaliana] &gt;gi|9279623|dbj|BAB01081.1| ARP2 (actin-related protein 2) [Arabidopsis thaliana] &gt;gi|21489931|tpg|DAA00034.1| TPA_exp: actin-related protein 2; AtARP2 […
BnaC05g45860D	34.6667	3.66667	AT3G05970.1	-3.10482	0.000293091	down	long-chain acyl-CoA synthetase [Arabidopsis lyrata subsp. lyrata] &gt;gi|297330388|gb|EFH60807.1| long-chain acyl-CoA synthetase [Arabidopsis lyrata subsp. lyrata]
BnaC01g35230D	427.333	0.333333	AT3G16640.1	-9.98163	0.000329316	down	RecName: Full=Translationally-controlled tumor protein homolog; Short=TCTP &gt;gi|16033628|gb|AAL13303.1|AF418663_1 translationally controlled tumor protein [Brassica oleracea]
BnaC07g36030D	41.3333	7	AT4G19690.2	-2.40455	0.000341254	down	iron-regulated transporter 1 [Arabidopsis halleri subsp. gemmifera]
BnaA02g16200D	78	22.6667	AT1G72970.1	-1.61853	0.000343244	down	ACE [Arabidopsis thaliana]
BnaC09g03690D	1823.67	286.667	AT5G26280.1	-2.61302	0.000347591	down	TRAF-like family protein [Arabidopsis thaliana] &gt;gi|16604304|gb|AAL24158.1| AT5g26280/T19G15_130 [Arabidopsis thaliana] &gt;gi|27363366|gb|AAO11602.1| At5g26280/T19G15_130 [Arabidopsis thaliana] &gt;gi|332006163|gb|AED93546.1| TRAF-like family protein [Arabidopsis thaliana]
BnaCnng15670D	77.6667	14	AT5G63090.4	-2.43453	0.0003484	down	protein LATERAL ORGAN BOUNDARIES [Arabidopsis thaliana] &gt;gi|30697777|ref|NP_851252.1| protein LATERAL ORGAN BOUNDARIES [Arabidopsis thaliana] &gt;gi|30697779|ref|NP_851253.1| protein LATERAL ORGAN BOUNDARIES [Arabidopsis thaliana] &gt;gi|30697782|ref|NP_851254.1| protein LATERAL ORGAN BOUNDARIES [Arabidopsis thaliana] &gt;gi|27805499|sp|Q9FML4.1|LOB_ARATH RecName: Full=Protein LATERAL ORGAN BO…
BnaC09g05430D	30	3.33333	AT5G61930.2	-3.05836	0.000353663	down	accumulation of photosystem one 3 [Arabidopsis thaliana] &gt;gi|186532654|ref|NP_001119475.1| accumulation of photosystem one 3 [Arabidopsis thaliana] &gt;gi|68565076|sp|Q9FH50.1|APO3_ARATH RecName: Full=APO protein 3, mitochondrial; Flags: Precursor &gt;gi|9758392|dbj|BAB08879.1| unnamed protein product [Arabidopsis thaliana] &gt;gi|332010155|gb|AED97538.1| accumulation of photosystem one 3 [Ara…
BnaCnng01880D	3851.33	948.333	AT4G01080.1	-1.97835	0.000354567	down	unknown protein Cr17 [Brassica napus]
BnaC09g05520D	74	15.6667	---	-2.18096	0.000356044	down	---
BnaA03g45350D	9754.33	748.667	---	-3.45039	0.000365451	down	---
BnaC08g24340D	134.667	40.6667	AT3G53235.1	-1.67	0.000366312	down	uncharacterized protein [Arabidopsis thaliana] &gt;gi|332645532|gb|AEE79053.1| uncharacterized protein AT3G53235 [Arabidopsis thaliana]
BnaC09g01610D	88.3333	27.6667	AT3G28050.1	-1.56025	0.000371271	down	nodulin MtN21-like transporter UMAMIT41 [Arabidopsis thaliana] &gt;gi|75166353|sp|Q94JU2.1|WTR18_ARATH RecName: Full=WAT1-related protein At3g28050 &gt;gi|13937165|gb|AAK50076.1|AF372936_1 AT3g28050/MMG15_6 [Arabidopsis thaliana] &gt;gi|22137010|gb|AAM91350.1| At3g28050/MMG15_6 [Arabidopsis thaliana] &gt;gi|332643874|gb|AEE77395.1| nodulin MtN21-like transporter UMAMIT41 [Arabidopsis thaliana]
BnaA07g09700D	25	1	AT2G19540.1	-4.50616	0.000398287	down	transducin family protein [Arabidopsis lyrata subsp. lyrata] &gt;gi|297331873|gb|EFH62292.1| transducin family protein [Arabidopsis lyrata subsp. lyrata]
BnaC05g47460D	14.6667	---	AT3G04100.1	-6.1342	0.000400388	down	MADS-box family protein [Arabidopsis lyrata subsp. lyrata] &gt;gi|297328169|gb|EFH58588.1| MADS-box family protein [Arabidopsis lyrata subsp. lyrata]
BnaA02g23800D	51.6667	12	AT4G36150.1	-1.94255	0.000415652	down	predicted protein [Arabidopsis lyrata subsp. lyrata] &gt;gi|297309353|gb|EFH39777.1| predicted protein [Arabidopsis lyrata subsp. lyrata]
BnaC05g41040D	109	35	AT3G12040.1	-1.51489	0.000420564	down	DNA-3-methyladenine glycosylase [Arabidopsis thaliana] &gt;gi|2833373|sp|Q39147.1|3MG_ARATH RecName: Full=DNA-3-methyladenine glycosylase; AltName: Full=3-methyladenine DNA glycosidase &gt;gi|12322001|gb|AAG51039.1|AC069473_1 DNA-3-methlyadenine glycosylase (MAG); 45351-46783 [Arabidopsis thaliana] &gt;gi|429157|emb|CAA53763.1| 3-methyladenine glycosylase [Arabidopsis thaliana] &gt;gi|10998145|db…
BnaA02g30900D	43.6667	4	AT1G06900.1	-3.30685	0.000422851	down	PREDICTED: insulin-degrading enzyme-like [Fragaria vesca subsp. vesca]
BnaC08g16360D	32	4.33333	---	-2.72556	0.000431627	down	---
BnaC01g33900D	223.667	1.66667	AT3G18780.2	-6.95267	0.000433366	down	AT3G18780 [Arabidopsis thaliana]
BnaC09g05270D	100	22.6667	AT5G61400.1	-2.12287	0.000436587	down	pentatricopeptide repeat-containing protein [Arabidopsis lyrata subsp. lyrata] &gt;gi|297310566|gb|EFH40990.1| pentatricopeptide repeat-containing protein [Arabidopsis lyrata subsp. lyrata]
BnaC09g03210D	96	27.3333	AT5G27540.2	-1.72775	0.00044531	down	EMB2473 [Arabidopsis lyrata subsp. lyrata] &gt;gi|297320202|gb|EFH50624.1| EMB2473 [Arabidopsis lyrata subsp. lyrata]
BnaC05g46860D	14.3333	---	AT3G04970.1	-6.11976	0.000480675	down	zinc finger family protein [Arabidopsis lyrata subsp. lyrata] &gt;gi|297328228|gb|EFH58647.1| zinc finger family protein [Arabidopsis lyrata subsp. lyrata]
BnaC09g05870D	54	9	AT5G62960.1	-2.5155	0.000491115	down	uncharacterized protein [Arabidopsis thaliana] &gt;gi|38566688|gb|AAR24234.1| At5g62960 [Arabidopsis thaliana] &gt;gi|38604058|gb|AAR24772.1| At5g62960 [Arabidopsis thaliana] &gt;gi|332010297|gb|AED97680.1| uncharacterized protein AT5G62960 [Arabidopsis thaliana]
BnaC03g08500D	24.6667	1	AT1G48970.1	-4.48199	0.000493099	down	GTP binding protein [Arabidopsis lyrata subsp. lyrata] &gt;gi|297339993|gb|EFH70410.1| GTP binding protein [Arabidopsis lyrata subsp. lyrata]
BnaC09g06240D	60.6667	9.33333	AT5G64140.1	-2.56461	0.000498571	down	40S ribosomal protein S28-2 [Arabidopsis thaliana] &gt;gi|464720|sp|P34789.1|RS282_ARATH RecName: Full=40S ribosomal protein S28-2 &gt;gi|409184|gb|AAA32862.1| ribosomal protein S28 [Arabidopsis thaliana] &gt;gi|10176962|dbj|BAB10282.1| 40S ribosomal protein S28 [Arabidopsis thaliana] &gt;gi|16648979|gb|AAL24341.1| 40S ribosomal protein S28 [Arabidopsis thaliana] &gt;gi|20148701|gb|AAM10241.1| 40…
BnaC09g05230D	70.3333	12.6667	AT5G61340.1	-2.45006	0.000506162	down	uncharacterized protein [Arabidopsis thaliana] &gt;gi|17747106|gb|AAK68745.2| Unknown protein [Arabidopsis thaliana] &gt;gi|20148747|gb|AAM10264.1| unknown protein [Arabidopsis thaliana] &gt;gi|332010073|gb|AED97456.1| uncharacterized protein AT5G61340 [Arabidopsis thaliana]
BnaA09g52580D	66	18	AT5G66800.1	-1.76436	0.000509662	down	uncharacterized protein [Arabidopsis thaliana] &gt;gi|9758130|dbj|BAB08622.1| unnamed protein product [Arabidopsis thaliana] &gt;gi|332010881|gb|AED98264.1| uncharacterized protein AT5G66800 [Arabidopsis thaliana]
BnaA05g10280D	15.3333	---	---	-6.17017	0.000524674	down	---
BnaC01g33070D	33	1	AT3G19820.3	-4.8367	0.000525097	down	unknown protein [Arabidopsis thaliana] &gt;gi|23198318|gb|AAN15686.1| unknown protein [Arabidopsis thaliana]
BnaAnng33780D	14	---	AT2G16030.1	-6.07279	0.00052716	down	At2g16030 [Arabidopsis thaliana]
BnaC09g00160D	57.3333	12.6667	---	-2.08606	0.000528978	down	---
BnaC04g52010D	50.3333	11.3333	AT2G47460.1	-1.97563	0.000537266	down	MYB domain protein 12 [Brassica rapa subsp. rapa]
BnaC09g03300D	46	7	AT5G27830.1	-2.65042	0.000540865	down	uncharacterized protein [Arabidopsis thaliana] &gt;gi|14532676|gb|AAK64139.1| unknown protein [Arabidopsis thaliana] &gt;gi|24030466|gb|AAN41385.1| unknown protein [Arabidopsis thaliana] &gt;gi|332006346|gb|AED93729.1| uncharacterized protein AT5G27830 [Arabidopsis thaliana]
BnaA05g05880D	14.3333	---	AT1G53750.1	-6.08427	0.000564303	down	26S proteasome AAA-ATPase subunit RPT1a [Arabidopsis thaliana] &gt;gi|297853156|ref|XP_002894459.1| regulatory particle triple-a 1A [Arabidopsis lyrata subsp. lyrata] &gt;gi|28558169|sp|Q9SSB5.1|PRS7A_ARATH RecName: Full=26S protease regulatory subunit 7 homolog A; AltName: Full=26S proteasome AAA-ATPase subunit RPT1a; AltName: Full=26S proteasome subunit 7 homolog A; AltName: Full=Regulatory par…
BnaC01g35210D	21	0.333333	AT3G16660.1	-5.69711	0.000570067	down	unnamed protein product [Arabidopsis thaliana]
BnaAnng22910D	33.6667	5	AT2G34410.2	-2.59537	0.000571371	down	O-acetyltransferase family protein [Arabidopsis lyrata subsp. lyrata] &gt;gi|297325336|gb|EFH55756.1| O-acetyltransferase family protein [Arabidopsis lyrata subsp. lyrata]
BnaC09g04380D	54.3333	10.6667	AT5G24470.1	-2.26833	0.000576076	down	pseudo-response regulator 5a [Brassica rapa]
BnaC03g39020D	14.3333	---	AT3G03330.1	-6.08256	0.000578549	down	short-chain dehydrogenase/reductase family protein [Arabidopsis lyrata subsp. lyrata] &gt;gi|297330211|gb|EFH60630.1| short-chain dehydrogenase/reductase family protein [Arabidopsis lyrata subsp. lyrata]
BnaC05g37430D	14.3333	---	AT3G18040.2	-6.09605	0.000588777	down	mitogen-activated protein kinase 9 [Brassica napus] &gt;gi|430217466|gb|AGA37191.1| mitogen-activated protein kinase 9.1 [Brassica napus]
BnaA08g09510D	27.6667	2.66667	AT4G20830.2	-3.22266	0.00059007	down	FAD-binding domain-containing protein [Arabidopsis lyrata subsp. lyrata] &gt;gi|297315759|gb|EFH46182.1| FAD-binding domain-containing protein [Arabidopsis lyrata subsp. lyrata]
BnaA08g07020D	30.3333	2.33333	AT1G31970.1	-3.53818	0.000599444	down	predicted protein [Arabidopsis lyrata subsp. lyrata] &gt;gi|297336801|gb|EFH67218.1| predicted protein [Arabidopsis lyrata subsp. lyrata]
BnaA01g33940D	99	24.3333	AT3G03773.1	-1.88914	0.000617721	down	Chain A, Solution Structure Of At3g03773.1 Protein From Arabidopsis Thaliana
BnaC09g04170D	30	2.66667	AT5G25080.1	-3.42833	0.00061881	down	Sas10/Utp3/C1D family protein [Arabidopsis thaliana] &gt;gi|14190385|gb|AAK55673.1|AF378870_1 AT5g25080/T11H3_90 [Arabidopsis thaliana] &gt;gi|15215877|gb|AAK91482.1| AT5g25080/T11H3_90 [Arabidopsis thaliana] &gt;gi|21593008|gb|AAM64957.1| unknown [Arabidopsis thaliana] &gt;gi|332006014|gb|AED93397.1| Sas10/Utp3/C1D family protein [Arabidopsis thaliana]
BnaC02g09100D	51.3333	10.3333	AT3G26010.1	-2.11064	0.000630388	down	Galactose oxidase/kelch repeat superfamily protein [Arabidopsis thaliana] &gt;gi|75274193|sp|Q9LU90.1|FB188_ARATH RecName: Full=F-box protein At3g26010 &gt;gi|9279606|dbj|BAB01064.1| unnamed protein product [Arabidopsis thaliana] &gt;gi|91806483|gb|ABE65969.1| F-box family protein [Arabidopsis thaliana] &gt;gi|332643580|gb|AEE77101.1| Galactose oxidase/kelch repeat superfamily protein [Arabidopsi…
BnaC03g59160D	13.6667	---	AT2G25160.1	-6.06636	0.000633247	down	CYP82F1 [Arabidopsis lyrata subsp. lyrata] &gt;gi|297326496|gb|EFH56916.1| CYP82F1 [Arabidopsis lyrata subsp. lyrata]
BnaC03g70710D	20.6667	0.333333	AT1G55680.1	-5.69741	0.000646792	down	WD-40 repeat family protein [Arabidopsis lyrata subsp. lyrata] &gt;gi|297340360|gb|EFH70777.1| WD-40 repeat family protein [Arabidopsis lyrata subsp. lyrata]
BnaC04g52990D	50	8.66667	AT2G43510.1	-2.3749	0.000664784	down	rapeseed putative trypsin inhibitor 1 [Brassica napus]
BnaC09g33360D	67.3333	16.3333	AT5G56840.1	-1.96228	0.000669873	down	DNA-binding family protein [Arabidopsis lyrata subsp. lyrata] &gt;gi|297310318|gb|EFH40742.1| DNA-binding family protein [Arabidopsis lyrata subsp. lyrata]
BnaA09g39050D	22.6667	1.33333	AT3G61270.1	-3.90581	0.000729795	down	lipopolysaccharide-modifying domain-containing protein [Arabidopsis thaliana] &gt;gi|6850894|emb|CAB71057.1| putative protein [Arabidopsis thaliana] &gt;gi|27754477|gb|AAO22686.1| unknown protein [Arabidopsis thaliana] &gt;gi|28393951|gb|AAO42383.1| unknown protein [Arabidopsis thaliana] &gt;gi|332646660|gb|AEE80181.1| uncharacterized protein AT3G61270 [Arabidopsis thaliana] &gt;gi|591401988|gb|A…
BnaC05g46160D	20.6667	0.333333	AT3G05600.1	-5.66839	0.00073347	down	alpha/beta-Hydrolases superfamily protein [Arabidopsis thaliana] &gt;gi|6714450|gb|AAF26137.1|AC011620_13 putative epoxide hydrolase [Arabidopsis thaliana] &gt;gi|17979165|gb|AAL49778.1| putative epoxide hydrolase [Arabidopsis thaliana] &gt;gi|21436463|gb|AAM51432.1| putative epoxide hydrolase [Arabidopsis thaliana] &gt;gi|332640743|gb|AEE74264.1| alpha/beta-Hydrolases superfamily protein [Arabid…
BnaC05g48030D	13.3333	---	---	-6.03366	0.000747463	down	---
BnaC05g47650D	13.6667	---	---	-6.01715	0.000748588	down	---
BnaC01g33850D	24.6667	0.333333	AT3G18820.1	-5.8877	0.000783521	down	small GTP binding protein [Arachis hypogaea]
BnaA03g20660D	80	24	AT2G44120.1	-1.61956	0.000807196	down	At2g44120/F6E13.25 [Arabidopsis thaliana]
BnaC03g32200D	44	9.33333	AT3G02000.1	-2.09063	0.000842057	down	glutaredoxin-C7 [Arabidopsis thaliana] &gt;gi|119370640|sp|Q96305.2|GRXC7_ARATH RecName: Full=Glutaredoxin-C7; Short=AtGrxC7; AltName: Full=Protein ROXY 1 &gt;gi|6091738|gb|AAF03450.1|AC010797_26 putative glutaredoxin [Arabidopsis thaliana] &gt;gi|6513931|gb|AAF14835.1|AC011664_17 putative glutaredoxin [Arabidopsis thaliana] &gt;gi|60460556|gb|AAX20407.1| glutaredoxin [Arabidopsis thaliana] &gt;g…
BnaCnng68970D	33	4.33333	AT5G56880.1	-2.76506	0.000842057	down	uncharacterized protein [Arabidopsis thaliana] &gt;gi|8809656|dbj|BAA97207.1| unnamed protein product [Arabidopsis thaliana] &gt;gi|208879512|gb|ACI31301.1| At5g56880 [Arabidopsis thaliana] &gt;gi|332009435|gb|AED96818.1| uncharacterized protein AT5G56880 [Arabidopsis thaliana]
BnaCnng19380D	14	---	AT1G75220.1	-6.05529	0.000842868	down	sugar transporter ERD6-like 6 [Arabidopsis thaliana] &gt;gi|75334257|sp|Q9FRL3.1|ERDL6_ARATH RecName: Full=Sugar transporter ERD6-like 6 &gt;gi|10092276|gb|AAG12689.1|AC025814_13 integral membrane protein, putative; 33518-36712 [Arabidopsis thaliana] &gt;gi|15724240|gb|AAL06513.1|AF412060_1 At1g75220/F22H5_6 [Arabidopsis thaliana] &gt;gi|21700861|gb|AAM70554.1| At1g75220/F22H5_6 [Arabidopsis thal…
BnaC05g48040D	13	---	AT3G03780.3	-5.99295	0.000889766	down	methionine synthase 2 [Arabidopsis thaliana] &gt;gi|30678935|ref|NP_850507.1| methionine synthase 2 [Arabidopsis thaliana] &gt;gi|186509731|ref|NP_001118564.1| methionine synthase 2 [Arabidopsis thaliana] &gt;gi|75266236|sp|Q9SRV5.1|METE2_ARATH RecName: Full=5-methyltetrahydropteroyltriglutamate--homocysteine methyltransferase 2; AltName: Full=Cobalamin-independent methionine synthase 2; Short=At…
BnaC09g05920D	82	20	AT5G63040.1	-2.01176	0.000923716	down	uncharacterized protein [Arabidopsis thaliana] &gt;gi|89000983|gb|ABD59081.1| At5g63040 [Arabidopsis thaliana] &gt;gi|332010306|gb|AED97689.1| uncharacterized protein AT5G63040 [Arabidopsis thaliana]
BnaA01g27680D	24.6667	0.666667	AT3G16660.1	-4.98	0.00093218	down	unnamed protein product [Arabidopsis thaliana]
BnaC09g01340D	61	11.6667	AT3G27100.1	-2.35527	0.000947083	down	transcription and mRNA export factor SUS1 [Arabidopsis thaliana] &gt;gi|332643746|gb|AEE77267.1| enhancer of yellow 2 transcription factor-like protein [Arabidopsis thaliana]
BnaC09g05000D	45.6667	7.33333	AT5G23090.1	-2.58438	0.000948921	down	nuclear factor Y, subunit B13 [Arabidopsis thaliana] &gt;gi|30688813|ref|NP_851061.1| nuclear factor Y, subunit B13 [Arabidopsis thaliana] &gt;gi|1352316|sp|P49592.1|NC2B_ARATH RecName: Full=Protein Dr1 homolog; AltName: Full=Negative cofactor 2-beta homolog; Short=NC2-beta homolog &gt;gi|633026|dbj|BAA07288.1| Dr1 [Arabidopsis thaliana] &gt;gi|9759367|dbj|BAB09826.1| TATA-binding protein-associa…
BnaA03g16670D	87.3333	27.6667	AT2G48010.1	-1.52884	0.000952637	down	putative LRR receptor-like serine/threonine-protein kinase RKF3 [Arabidopsis thaliana] &gt;gi|75319082|sp|P93050.1|RKF3_ARATH RecName: Full=Probable LRR receptor-like serine/threonine-protein kinase RKF3; AltName: Full=Receptor-like kinase in flowers 3; Flags: Precursor &gt;gi|1785621|emb|CAB06335.1| AtPK2324 [Arabidopsis thaliana] &gt;gi|2465927|gb|AAC50045.1| receptor-like serine/threonine kina…
BnaA10g03350D	39.3333	7.66667	AT1G05280.1	-2.1759	0.00102437	down	uncharacterized protein [Arabidopsis thaliana] &gt;gi|332189696|gb|AEE27817.1| uncharacterized protein AT1G05280 [Arabidopsis thaliana]
BnaA01g24420D	46	10.3333	AT3G22880.1	-2.00678	0.00104553	down	Meiotic recombination protein DMC1-like protein [Morus notabilis]
BnaC09g01410D	43.6667	7.33333	AT3G27290.1	-2.50286	0.00109866	down	unnamed protein product [Vitis vinifera]
BnaA09g07670D	59.3333	15.6667	AT5G66940.1	-1.76251	0.00111215	down	Dof-type zinc finger domain-containing protein [Arabidopsis lyrata subsp. lyrata] &gt;gi|297310875|gb|EFH41299.1| Dof-type zinc finger domain-containing protein [Arabidopsis lyrata subsp. lyrata]
BnaC05g05060D	39.6667	6.66667	AT1G07270.1	-2.49084	0.00112573	down	cell division control protein 6 [Arabidopsis thaliana] &gt;gi|18056482|emb|CAC83650.1| CDC6b protein [Arabidopsis thaliana] &gt;gi|22795810|emb|CAD22139.1| putative cdc6-2 protein [Arabidopsis thaliana] &gt;gi|332189978|gb|AEE28099.1| cell division control protein 6 [Arabidopsis thaliana]
BnaC03g38060D	12.6667	---	AT3G13640.1	-5.91491	0.00113923	down	ABC transporter E family member 1 [Arabidopsis thaliana] &gt;gi|75335031|sp|Q9LID6.1|AB1E_ARATH RecName: Full=ABC transporter E family member 1; Short=ABC transporter ABCE.1; Short=AtABCE1; AltName: Full=RNase L inhibitor-like protein 1; Short=AtRLI1; Short=AthaRLI1 &gt;gi|9294008|dbj|BAB01911.1| RNase L inhibitor [Arabidopsis thaliana] &gt;gi|28393118|gb|AAO41992.1| putative RNase L inhibitor pr…
BnaC05g48070D	12.3333	---	AT3G03720.2	-5.90581	0.00119227	down	cationic amino acid transporter 4 [Arabidopsis thaliana] &gt;gi|75304736|sp|Q8W4K3.1|CAAT4_ARATH RecName: Full=Cationic amino acid transporter 4, vacuolar &gt;gi|17064864|gb|AAL32586.1| putative cationic amino acid transporter [Arabidopsis thaliana] &gt;gi|30725412|gb|AAP37728.1| At3g03720 [Arabidopsis thaliana] &gt;gi|332640455|gb|AEE73976.1| cationic amino acid transporter 4 [Arabidopsis thalia…
BnaA03g12390D	61.6667	18.3333	AT5G53210.1	-1.59209	0.00120896	down	predicted protein [Arabidopsis lyrata subsp. lyrata] &gt;gi|297311794|gb|EFH42218.1| predicted protein [Arabidopsis lyrata subsp. lyrata]
BnaAnng26160D	114.667	35	AT4G25760.1	-1.61173	0.00122063	down	unknown [Arabidopsis thaliana]
BnaA06g02770D	42.3333	9.33333	AT1G02020.1	-2.05994	0.00127639	down	Nitroreductase family protein isoform 1 [Theobroma cacao] &gt;gi|508725160|gb|EOY17057.1| Nitroreductase family protein isoform 1 [Theobroma cacao]
BnaC09g04910D	38.3333	6	AT5G23310.1	-2.61694	0.00133516	down	iron-containing superoxide dismutase [Brassica napus]
BnaA06g02980D	101.333	24	AT1G49660.1	-1.87722	0.00134169	down	carboxyesterase 5 [Arabidopsis thaliana] &gt;gi|75334459|sp|Q9FX94.1|CXE5_ARATH RecName: Full=Probable carboxylesterase 5; AltName: Full=AtCXE5 &gt;gi|10120427|gb|AAG13052.1|AC011807_11 Unknown protein [Arabidopsis thaliana] &gt;gi|63025182|gb|AAY27064.1| At1g49660 [Arabidopsis thaliana] &gt;gi|332194335|gb|AEE32456.1| carboxyesterase 5 [Arabidopsis thaliana]
BnaCnng04910D	88.6667	28.6667	AT1G24575.1	-1.50701	0.00140552	down	uncharacterized protein [Arabidopsis thaliana] &gt;gi|21593326|gb|AAM65275.1| unknown [Arabidopsis thaliana] &gt;gi|56236092|gb|AAV84502.1| At1g24575 [Arabidopsis thaliana] &gt;gi|57222124|gb|AAW38969.1| At1g24575 [Arabidopsis thaliana] &gt;gi|88900286|gb|ABD57455.1| At1g24575 [Arabidopsis thaliana] &gt;gi|332192428|gb|AEE30549.1| uncharacterized protein AT1G24575 [Arabidopsis thaliana]
BnaC09g01320D	128.333	35.3333	AT3G27050.1	-1.81047	0.00140692	down	uncharacterized protein [Arabidopsis thaliana] &gt;gi|13937133|gb|AAK50060.1|AF372920_1 AT3g27050/MOJ10_14 [Arabidopsis thaliana] &gt;gi|21700871|gb|AAM70559.1| AT3g27050/MOJ10_14 [Arabidopsis thaliana] &gt;gi|332643739|gb|AEE77260.1| uncharacterized protein AT3G27050 [Arabidopsis thaliana]
BnaC05g46690D	12	---	AT3G04960.4	-5.84726	0.0014155	down	uncharacterized protein [Arabidopsis thaliana] &gt;gi|332640646|gb|AEE74167.1| uncharacterized protein AT3G04960 [Arabidopsis thaliana]
BnaAnng07300D	76.6667	23	AT5G46880.1	-1.59427	0.00146222	down	homeobox-leucine zipper protein HDG5 [Arabidopsis thaliana] &gt;gi|322510124|sp|Q9FJS2.3|HDG5_ARATH RecName: Full=Homeobox-leucine zipper protein HDG5; AltName: Full=HD-ZIP protein HDG5; AltName: Full=Homeodomain GLABRA 2-like protein 5; AltName: Full=Homeodomain transcription factor HDG5; AltName: Full=Protein HOMEODOMAIN GLABROUS 5 &gt;gi|332008060|gb|AED95443.1| homeobox-leucine zipper protein…
BnaC05g43410D	33.3333	5.66667	AT3G09520.1	-2.42552	0.00146595	down	ATEXO70H4 [Arabidopsis lyrata subsp. lyrata] &gt;gi|297328462|gb|EFH58881.1| ATEXO70H4 [Arabidopsis lyrata subsp. lyrata]
BnaAnng21500D	21	1	AT5G27990.1	-4.28524	0.00149615	down	pre-rRNA-processing protein TSR2, conserved region-containing protein [Arabidopsis thaliana] &gt;gi|21593848|gb|AAM65815.1| unknown [Arabidopsis thaliana] &gt;gi|98960945|gb|ABF58956.1| At5g27990 [Arabidopsis thaliana] &gt;gi|332006373|gb|AED93756.1| pre-rRNA-processing protein TSR2, conserved region-containing protein [Arabidopsis thaliana]
BnaC04g12170D	39	8.33333	AT3G25010.1	-2.06575	0.00152318	down	receptor like protein 24 [Arabidopsis thaliana] &gt;gi|2924789|gb|AAC04918.1| putative leucine-rich repeat disease resistance protein [Arabidopsis thaliana] &gt;gi|20196994|gb|AAM14862.1| putative leucine-rich repeat disease resistance protein [Arabidopsis thaliana] &gt;gi|330253681|gb|AEC08775.1| receptor like protein 24 [Arabidopsis thaliana]
BnaA03g39710D	75.3333	22	AT5G23010.1	-1.66248	0.00164131	down	2-isopropylmalate synthase, B genome specific 2 [Brassica juncea] &gt;gi|238802666|emb|CAQ56038.1| 2-isopropylmalate synthase, B genome specific 2 [Brassica juncea]
BnaC09g05680D	56.6667	10.6667	AT5G62580.1	-2.37488	0.00166769	down	predicted protein [Arabidopsis lyrata subsp. lyrata] &gt;gi|297310638|gb|EFH41062.1| predicted protein [Arabidopsis lyrata subsp. lyrata]
BnaA01g33360D	24.6667	2.66667	AT3G04930.1	-3.10961	0.00166776	down	transcription regulator [Arabidopsis lyrata subsp. lyrata] &gt;gi|297328224|gb|EFH58643.1| transcription regulator [Arabidopsis lyrata subsp. lyrata]
BnaC03g76130D	11.6667	---	---	-5.8255	0.00171679	down	---
BnaC09g05260D	43.3333	9	AT5G61390.1	-2.12157	0.00172196	down	polynucleotidyl transferase, ribonuclease H-like superfamily protein [Arabidopsis thaliana] &gt;gi|111074224|gb|ABH04485.1| At5g61390 [Arabidopsis thaliana] &gt;gi|332010078|gb|AED97461.1| polynucleotidyl transferase, ribonuclease H-like superfamily protein [Arabidopsis thaliana]
BnaC02g39260D	11.6667	---	AT5G49620.1	-5.83167	0.00176678	down	AtMYB78 [Arabidopsis lyrata subsp. lyrata] &gt;gi|297311580|gb|EFH42004.1| AtMYB78 [Arabidopsis lyrata subsp. lyrata]
BnaC05g47600D	12	---	AT3G03950.3	-5.82696	0.00179987	down	CIPK1 interacting protein [Arabidopsis thaliana] &gt;gi|66351940|gb|AAY44714.1| unknown [Arabidopsis thaliana] &gt;gi|222423649|dbj|BAH19792.1| AT3G03950 [Arabidopsis thaliana] &gt;gi|332640496|gb|AEE74017.1| CIPK1 interacting protein [Arabidopsis thaliana]
BnaC09g01920D	570.667	101	AT3G28860.1	-2.45993	0.00181542	down	ABC transporter B family member 19 [Arabidopsis thaliana] &gt;gi|75335092|sp|Q9LJX0.1|AB19B_ARATH RecName: Full=ABC transporter B family member 19; Short=ABC transporter ABCB.19; Short=AtABCB19; AltName: Full=Multidrug resistance protein 11; AltName: Full=P-glycoprotein 19 &gt;gi|9294227|dbj|BAB02129.1| P-glycoprotein; multi-drug resistance related; ABC transporter-like protein [Arabidopsis thali…
BnaC09g06060D	22.6667	1.66667	AT5G63680.1	-3.63645	0.00184149	down	pyruvate kinase [Arabidopsis thaliana]
BnaA03g02960D	17	0.333333	AT3G08810.1	-5.3909	0.00190091	down	F-box/kelch-repeat protein [Arabidopsis thaliana] &gt;gi|75169801|sp|Q9C9X9.1|FBK52_ARATH RecName: Full=F-box/kelch-repeat protein At3g08810 &gt;gi|12322722|gb|AAG51346.1|AC012562_7 unknown protein; 87585-86554 [Arabidopsis thaliana] &gt;gi|332641161|gb|AEE74682.1| F-box/kelch-repeat protein [Arabidopsis thaliana]
BnaA04g28530D	11.6667	---	AT2G29580.1	-5.80082	0.00204007	down	MOS4-associated complex subunit MAC5B [Arabidopsis thaliana] &gt;gi|75339110|sp|Q9ZW36.1|C3H25_ARATH RecName: Full=Zinc finger CCCH domain-containing protein 25; Short=AtC3H25 &gt;gi|16226863|gb|AAL16284.1|AF428354_1 At2g29580/F16P2.4 [Arabidopsis thaliana] &gt;gi|3980378|gb|AAC95181.1| putative RNA-binding protein [Arabidopsis thaliana] &gt;gi|27363236|gb|AAO11537.1| At2g29580/F16P2.4 [Arabidops…
BnaA04g13410D	30.3333	5	AT2G22980.4	-2.42172	0.00206361	down	serine carboxypeptidase-like 13 [Arabidopsis thaliana] &gt;gi|330252292|gb|AEC07386.1| serine carboxypeptidase-like 13 [Arabidopsis thaliana]
BnaC05g20090D	36	7.33333	AT1G26680.1	-2.19581	0.00208201	down	T24P13.6 [Arabidopsis lyrata subsp. lyrata] &gt;gi|297339229|gb|EFH69646.1| T24P13.6 [Arabidopsis lyrata subsp. lyrata]
BnaC07g27090D	17	0.333333	AT5G49190.1	-5.37679	0.00210096	down	sucrose synthase 2 [Arabidopsis thaliana] &gt;gi|374095480|sp|Q00917.3|SUS2_ARATH RecName: Full=Sucrose synthase 2; Short=AtSUS2; AltName: Full=Sucrose-UDP glucosyltransferase 2 &gt;gi|332008397|gb|AED95780.1| sucrose synthase 2 [Arabidopsis thaliana] &gt;gi|591401718|gb|AHL38586.1| glycosyltransferase, partial [Arabidopsis thaliana]
BnaC09g07430D	20	0.666667	AT3G46740.1	-4.78551	0.00210763	down	predicted protein [Arabidopsis lyrata subsp. lyrata] &gt;gi|297310459|gb|EFH40883.1| predicted protein [Arabidopsis lyrata subsp. lyrata]
BnaC05g46200D	32.6667	5.66667	AT3G05590.1	-2.38487	0.00211201	down	60S ribosomal protein L18-2 [Arabidopsis thaliana] &gt;gi|21431838|sp|P42791.2|RL182_ARATH RecName: Full=60S ribosomal protein L18-2 &gt;gi|6714451|gb|AAF26138.1|AC011620_14 putative 60S ribosomal protein L18 [Arabidopsis thaliana] &gt;gi|14335090|gb|AAK59824.1| AT3g05590/F18C1_14 [Arabidopsis thaliana] &gt;gi|16974509|gb|AAL31164.1| AT3g05590/F18C1_14 [Arabidopsis thaliana] &gt;gi|332640742|gb|A…
BnaA09g51500D	69	15.3333	AT1G01070.1	-2.05123	0.00218603	down	nodulin MtN21 family protein [Arabidopsis lyrata subsp. lyrata] &gt;gi|297335229|gb|EFH65646.1| nodulin MtN21 family protein [Arabidopsis lyrata subsp. lyrata]
BnaC04g49900D	73	21.6667	AT3G03130.1	-1.65452	0.00219555	down	uncharacterized protein [Arabidopsis thaliana] &gt;gi|22655304|gb|AAM98242.1| putative protein [Arabidopsis thaliana] &gt;gi|133778842|gb|ABO38761.1| At5g17160 [Arabidopsis thaliana] &gt;gi|332005006|gb|AED92389.1| uncharacterized protein AT5G17160 [Arabidopsis thaliana]
BnaC09g00710D	130.333	40.6667	AT4G03420.1	-1.57888	0.00226726	down	uncharacterized protein [Arabidopsis thaliana] &gt;gi|18650616|gb|AAL75907.1| AT4g03420/F9H3_4 [Arabidopsis thaliana] &gt;gi|20453247|gb|AAM19862.1| AT4g03420/F9H3_4 [Arabidopsis thaliana] &gt;gi|332656919|gb|AEE82319.1| uncharacterized protein AT4G03420 [Arabidopsis thaliana]
BnaA07g27150D	60	16.6667	AT1G68480.1	-1.73119	0.00226962	down	zinc finger protein JAGGED [Arabidopsis thaliana] &gt;gi|75324671|sp|Q6S591.1|JAG_ARATH RecName: Full=Zinc finger protein JAGGED &gt;gi|39726198|gb|AAR30036.1| JAGGED [Arabidopsis thaliana] &gt;gi|332196677|gb|AEE34798.1| zinc finger protein JAGGED [Arabidopsis thaliana]
BnaC05g02130D	21.6667	1.33333	AT1G03850.2	-3.8808	0.00231729	down	PREDICTED: glutaredoxin-C9-like [Cicer arietinum]
BnaA07g20680D	28.3333	3.33333	AT1G78170.1	-2.90217	0.0023178	down	uncharacterized protein [Arabidopsis thaliana] &gt;gi|28393122|gb|AAO41994.1| unknown protein [Arabidopsis thaliana] &gt;gi|28827468|gb|AAO50578.1| unknown protein [Arabidopsis thaliana] &gt;gi|332197955|gb|AEE36076.1| uncharacterized protein AT1G78170 [Arabidopsis thaliana]
BnaC02g01490D	30.3333	5.33333	AT5G07660.1	-2.36292	0.00238374	down	structural maintenance of chromosomes 6A [Arabidopsis thaliana] &gt;gi|75171524|sp|Q9FLR5.1|SMC6A_ARATH RecName: Full=Structural maintenance of chromosomes protein 6A &gt;gi|9759587|dbj|BAB11444.1| SMC-like protein [Arabidopsis thaliana] &gt;gi|332003807|gb|AED91190.1| structural maintenance of chromosomes 6A [Arabidopsis thaliana]
BnaA09g09260D	52.6667	14	AT2G17700.1	-1.74355	0.00243019	down	kinase family protein [Arabidopsis lyrata subsp. lyrata] &gt;gi|297331966|gb|EFH62385.1| kinase family protein [Arabidopsis lyrata subsp. lyrata]
BnaC03g05840D	42.3333	9.66667	AT5G13360.3	-1.97581	0.00247834	down	auxin-responsive GH3 family protein [Arabidopsis thaliana] &gt;gi|332004503|gb|AED91886.1| auxin-responsive GH3 family protein [Arabidopsis thaliana]
BnaCnng14320D	54	15	AT3G22880.1	-1.67221	0.0025132	down	Meiotic recombination protein DMC1-like protein [Morus notabilis]
BnaC05g46970D	19	1	AT3G04890.1	-4.1301	0.00252158	down	predicted protein [Arabidopsis lyrata subsp. lyrata] &gt;gi|297328219|gb|EFH58638.1| predicted protein [Arabidopsis lyrata subsp. lyrata]
BnaA03g17000D	44.3333	9.66667	AT2G37130.1	-2.0112	0.00255633	down	peroxidase 21 [Arabidopsis lyrata subsp. lyrata] &gt;gi|297327330|gb|EFH57750.1| peroxidase 21 [Arabidopsis lyrata subsp. lyrata]
BnaC03g69570D	61.6667	16	AT1G53345.1	-1.70785	0.00265369	down	uncharacterized protein [Arabidopsis thaliana] &gt;gi|332194807|gb|AEE32928.1| uncharacterized protein AT1G53345 [Arabidopsis thaliana]
BnaC06g20440D	20.3333	1.66667	AT1G78340.1	-3.49863	0.00276162	down	glutathione S-transferase TAU 22 [Arabidopsis thaliana] &gt;gi|75328987|sp|Q8GYM1.1|GSTUM_ARATH RecName: Full=Glutathione S-transferase U22; Short=AtGSTU22; AltName: Full=GST class-tau member 22 &gt;gi|26450125|dbj|BAC42182.1| GST7 like protein [Arabidopsis thaliana] &gt;gi|28973045|gb|AAO63847.1| putative glutathione transferase [Arabidopsis thaliana] &gt;gi|51970636|dbj|BAD44010.1| GST7 like pr…
BnaC05g47440D	10.6667	---	AT3G04130.2	-5.68575	0.00280441	down	pentatricopeptide repeat-containing protein [Arabidopsis thaliana] &gt;gi|79312733|ref|NP_001030630.1| pentatricopeptide repeat-containing protein [Arabidopsis thaliana] &gt;gi|218546763|sp|Q9M8W9.2|PP211_ARATH RecName: Full=Pentatricopeptide repeat-containing protein At3g04130, mitochondrial; Flags: Precursor &gt;gi|332640519|gb|AEE74040.1| pentatricopeptide repeat-containing protein [Arabidopsi…
BnaC04g49890D	61.3333	18.3333	AT3G03140.1	-1.59694	0.00281081	down	Tudor/PWWP/MBT superfamily protein, putative isoform 1 [Theobroma cacao] &gt;gi|508718107|gb|EOY10004.1| Tudor/PWWP/MBT superfamily protein, putative isoform 1 [Theobroma cacao]
BnaC09g04160D	28	3	AT5G25090.1	-3.16194	0.00283751	down	early nodulin-like protein 13 [Arabidopsis thaliana] &gt;gi|34395673|sp|Q8LC95.2|ENL3_ARATH RecName: Full=Early nodulin-like protein 3; AltName: Full=Phytocyanin-like protein; Flags: Precursor &gt;gi|332006015|gb|AED93398.1| early nodulin-like protein 13 [Arabidopsis thaliana]
BnaA08g09650D	51	13.3333	AT4G21610.1	-1.76566	0.00283825	down	protein lsd one like 2 [Arabidopsis thaliana] &gt;gi|75099427|sp|O65426.1|LOL2_ARATH RecName: Full=Protein LOL2; AltName: Full=Protein LSD ONE LIKE 2; Short=AtLOL2; AltName: Full=Putative zinc finger LOL2 &gt;gi|3080405|emb|CAA18725.1| Lsd1 like protein [Arabidopsis thaliana] &gt;gi|4455269|emb|CAB36805.1| Lsd1 like protein [Arabidopsis thaliana] &gt;gi|7268958|emb|CAB81268.1| Lsd1 like protein […
BnaC09g05940D	40	9	AT5G63060.1	-1.98779	0.00283933	down	Sec14p-like phosphatidylinositol transfer family protein [Arabidopsis thaliana] &gt;gi|332010310|gb|AED97693.1| Sec14p-like phosphatidylinositol transfer family protein [Arabidopsis thaliana]
BnaA09g52050D	63	13.3333	AT4G00860.1	-2.021	0.00285243	down	putative pathogenesis-related protein ATOZI1 [Arabidopsis thaliana] &gt;gi|790583|gb|AAA91976.1| mRNA corresponding to this gene accumulates in response to ozone stress and pathogen (bacterial) infection; putative pathogenesis-related protein [Arabidopsis thaliana] &gt;gi|2252869|gb|AAB62867.1| AT0ZI1 gene product [Arabidopsis thaliana] &gt;gi|7267425|emb|CAB80895.1| stress-induced protein OZI1 p…
BnaA03g55880D	35.6667	7.66667	AT5G09820.2	-2.07825	0.00299161	down	structural molecule [Arabidopsis lyrata subsp. lyrata] &gt;gi|297319262|gb|EFH49684.1| structural molecule [Arabidopsis lyrata subsp. lyrata]
BnaC04g53580D	29.6667	3	AT2G37760.1	-3.01861	0.00303113	down	aldo/keto reductase family protein [Arabidopsis lyrata subsp. lyrata] &gt;gi|297325546|gb|EFH55966.1| aldo/keto reductase family protein [Arabidopsis lyrata subsp. lyrata]
BnaC05g48360D	14.3333	---	AT3G02290.1	-6.02549	0.0030933	down	zinc finger family protein [Arabidopsis lyrata subsp. lyrata] &gt;gi|297328059|gb|EFH58478.1| zinc finger family protein [Arabidopsis lyrata subsp. lyrata]
BnaA06g27220D	21.3333	2.33333	AT5G24790.1	-3.06346	0.00314752	down	uncharacterized protein [Arabidopsis thaliana] &gt;gi|10129658|emb|CAC08253.1| putative protein [Arabidopsis thaliana] &gt;gi|332005979|gb|AED93362.1| uncharacterized protein AT5G24790 [Arabidopsis thaliana]
BnaA09g08870D	62	18.6667	AT2G16770.1	-1.58457	0.00317151	down	DNA binding protein [Arabidopsis lyrata subsp. lyrata] &gt;gi|297329857|gb|EFH60276.1| DNA binding protein [Arabidopsis lyrata subsp. lyrata]
BnaA03g19700D	58	18	AT2G41980.1	-1.53988	0.00317564	down	putative E3 ubiquitin-protein ligase SINAT1 [Arabidopsis thaliana] &gt;gi|46577332|sp|P93748.1|SINA1_ARATH RecName: Full=Putative E3 ubiquitin-protein ligase SINAT1; AltName: Full=Seven in absentia homolog 1 &gt;gi|1871185|gb|AAB63545.1| putative RING zinc finger protein [Arabidopsis thaliana] &gt;gi|330254964|gb|AEC10058.1| putative E3 ubiquitin-protein ligase SINAT1 [Arabidopsis thaliana]
BnaC09g03720D	292	41	AT5G26230.1	-2.80941	0.00325924	down	membrane-associated kinase regulator [Arabidopsis thaliana] &gt;gi|122214260|sp|Q3E936.1|MAKR1_ARATH RecName: Full=Probable membrane-associated kinase regulator 1 &gt;gi|332006156|gb|AED93539.1| membrane-associated kinase regulator [Arabidopsis thaliana]
BnaC04g41490D	53.3333	14.3333	AT2G25450.1	-1.75139	0.0033082	down	2-oxoacid-dependent dioxygenase [Brassica rapa subsp. pekinensis]
BnaC09g01240D	26.6667	4	AT3G26932.2	-2.61876	0.00331367	down	dsRNA-binding protein 3 [Arabidopsis lyrata subsp. lyrata] &gt;gi|297322843|gb|EFH53264.1| dsRNA-binding protein 3 [Arabidopsis lyrata subsp. lyrata]
BnaC08g43750D	56.3333	15.6667	AT1G04150.1	-1.63324	0.00334317	down	C2 calcium/lipid-binding plant phosphoribosyltransferase family protein [Arabidopsis thaliana] &gt;gi|3142295|gb|AAC16746.1| Strong similarity to phosphoribosylanthranilate transferase gb|D86180 from Pisum sativum [Arabidopsis thaliana] &gt;gi|332189542|gb|AEE27663.1| C2 calcium/lipid-binding plant phosphoribosyltransferase family protein [Arabidopsis thaliana]
BnaAnng16870D	25.3333	3.33333	AT3G02150.2	-2.76423	0.00335167	down	transcription factor TCP13 [Arabidopsis thaliana] &gt;gi|75194218|sp|Q9S7W5.1|TCP13_ARATH RecName: Full=Transcription factor TCP13; AltName: Full=Plastid transcription factor 1; AltName: Full=TFPD &gt;gi|6041802|gb|AAF02122.1|AC009755_15 unknown protein [Arabidopsis thaliana] &gt;gi|6513919|gb|AAF14823.1|AC011664_5 unknown protein [Arabidopsis thaliana] &gt;gi|6681577|dbj|BAA88760.1| TFPD [Arabid…
BnaA05g24450D	42.6667	10.6667	AT3G15140.1	-1.81399	0.00340857	down	polynucleotidyl transferase, ribonuclease H-like superfamily protein [Arabidopsis thaliana] &gt;gi|75331425|sp|Q8W566.1|Y3514_ARATH RecName: Full=Uncharacterized exonuclease domain-containing protein At3g15140 &gt;gi|16930517|gb|AAL31944.1|AF419612_1 AT3g15140/F4B12_5 [Arabidopsis thaliana] &gt;gi|19310525|gb|AAL84996.1| AT3g15140/F4B12_5 [Arabidopsis thaliana] &gt;gi|332642103|gb|AEE75624.1| pol…
BnaA08g15930D	49	13.3333	AT4G37990.1	-1.7316	0.00346357	down	elicitor-activated gene 3 [Arabidopsis lyrata subsp. lyrata] &gt;gi|297314789|gb|EFH45212.1| elicitor-activated gene 3 [Arabidopsis lyrata subsp. lyrata]
BnaC09g03260D	862	88.3333	AT5G27670.1	-3.27429	0.00346784	down	histone H2A 7 [Arabidopsis thaliana] &gt;gi|75306451|sp|Q94F49.1|H2A5_ARATH RecName: Full=Probable histone H2A.5; AltName: Full=HTA7 &gt;gi|14326516|gb|AAK60303.1|AF385711_1 AT5g27670/F15A18_130 [Arabidopsis thaliana] &gt;gi|18700220|gb|AAL77720.1| AT5g27670/F15A18_130 [Arabidopsis thaliana] &gt;gi|332006330|gb|AED93713.1| histone H2A 7 [Arabidopsis thaliana]
BnaA09g52570D	58.6667	13.6667	AT5G66816.1	-2.03956	0.00347704	down	uncharacterized protein [Arabidopsis thaliana] &gt;gi|332010884|gb|AED98267.1| uncharacterized protein AT5G66816 [Arabidopsis thaliana]
BnaC03g03710D	72.6667	21.3333	AT5G08630.1	-1.58737	0.00368534	down	DDT domain-containing protein [Arabidopsis lyrata subsp. lyrata] &gt;gi|297319211|gb|EFH49633.1| DDT domain-containing protein [Arabidopsis lyrata subsp. lyrata]
BnaA08g07630D	35.3333	7	AT4G14110.1	-2.14109	0.00371011	down	COP9 signalosome complex subunit 8 [Brassica napus]
BnaA03g27940D	23.3333	2.66667	AT3G02500.1	-3.00501	0.00376293	down	uncharacterized protein [Arabidopsis thaliana] &gt;gi|332640298|gb|AEE73819.1| uncharacterized protein AT3G02500 [Arabidopsis thaliana]
BnaC09g00690D	965	172.667	AT4G03400.1	-2.46063	0.00382775	down	auxin-responsive GH3 family protein [Arabidopsis thaliana] &gt;gi|4206194|gb|AAD11582.1| GH3-like protein [Arabidopsis thaliana] &gt;gi|4262168|gb|AAD14468.1| putative GH3-like protein [Arabidopsis thaliana] &gt;gi|7270210|emb|CAB77825.1| putative GH3-like protein [Arabidopsis thaliana] &gt;gi|16649143|gb|AAL24423.1| GH3-like protein [Arabidopsis thaliana] &gt;gi|23197706|gb|AAN15380.1| GH3-like …
BnaC03g70350D	61.6667	15.3333	AT1G55240.1	-1.96538	0.00384002	down	PREDICTED: uncharacterized protein LOC100244332 [Vitis vinifera] &gt;gi|296085464|emb|CBI29196.3| unnamed protein product [Vitis vinifera]
BnaA09g50660D	49.6667	14.3333	AT1G04150.1	-1.63544	0.00396842	down	C2 calcium/lipid-binding plant phosphoribosyltransferase family protein [Arabidopsis thaliana] &gt;gi|3142295|gb|AAC16746.1| Strong similarity to phosphoribosylanthranilate transferase gb|D86180 from Pisum sativum [Arabidopsis thaliana] &gt;gi|332189542|gb|AEE27663.1| C2 calcium/lipid-binding plant phosphoribosyltransferase family protein [Arabidopsis thaliana]
BnaA08g09410D	18	0.666667	AT4G20380.7	-4.62087	0.00396842	down	zinc finger protein [Brassica rapa]
BnaA09g03440D	27	3	AT5G28610.1	-3.04152	0.00398059	down	uncharacterized protein [Arabidopsis thaliana] &gt;gi|38566548|gb|AAR24164.1| At5g28610 [Arabidopsis thaliana] &gt;gi|332006433|gb|AED93816.1| uncharacterized protein AT5G28610 [Arabidopsis thaliana]
BnaC09g04730D	395.667	60.3333	AT5G23740.1	-2.64626	0.003994	down	40S ribosomal protein S11 [Arabidopsis lyrata subsp. lyrata] &gt;gi|297315198|gb|EFH45621.1| 40S ribosomal protein S11 [Arabidopsis lyrata subsp. lyrata]
BnaC09g05950D	35	8	AT5G63540.2	-1.99137	0.00401772	down	protein RECQ MEDIATED INSTABILITY 1 [Arabidopsis thaliana] &gt;gi|332010383|gb|AED97766.1| uncharacterized protein AT5G63540 [Arabidopsis thaliana]
BnaA05g24500D	14.6667	0.333333	AT3G15070.2	-5.18216	0.00402147	down	RING-finger protein (C-terminal)-like [Arabidopsis thaliana]
BnaC09g03970D	53	12.3333	AT5G25540.1	-2.00421	0.00408295	down	AT5G25540 [Arabidopsis thaliana]
BnaC03g59310D	18.3333	0.666667	AT1G29720.1	-4.63025	0.00409641	down	receptor-like serine/threonine kinase (RFK1), putative [Arabidopsis thaliana]
BnaAnng14350D	22.6667	1.33333	---	-3.88652	0.00410056	down	---
BnaC09g05630D	21.6667	1.66667	AT3G47370.3	-3.62643	0.00417936	down	40S ribosomal protein S20 [Arabidopsis lyrata subsp. lyrata] &gt;gi|297323393|gb|EFH53814.1| 40S ribosomal protein S20 [Arabidopsis lyrata subsp. lyrata]
BnaC05g42590D	52	15.3333	AT1G71410.1	-1.61927	0.00418984	down	kinase family protein [Arabidopsis lyrata subsp. lyrata] &gt;gi|297334676|gb|EFH65094.1| kinase family protein [Arabidopsis lyrata subsp. lyrata]
BnaA06g35810D	61	18.6667	AT5G46880.1	-1.56028	0.00419843	down	homeobox-leucine zipper protein HDG5 [Arabidopsis thaliana] &gt;gi|322510124|sp|Q9FJS2.3|HDG5_ARATH RecName: Full=Homeobox-leucine zipper protein HDG5; AltName: Full=HD-ZIP protein HDG5; AltName: Full=Homeodomain GLABRA 2-like protein 5; AltName: Full=Homeodomain transcription factor HDG5; AltName: Full=Protein HOMEODOMAIN GLABROUS 5 &gt;gi|332008060|gb|AED95443.1| homeobox-leucine zipper protein…
BnaC09g50940D	29	5	AT5G62770.1	-2.45155	0.00435232	down	uncharacterized protein [Arabidopsis thaliana] &gt;gi|10177455|dbj|BAB10846.1| unnamed protein product [Arabidopsis thaliana] &gt;gi|56461744|gb|AAV91328.1| At5g62770 [Arabidopsis thaliana] &gt;gi|57222200|gb|AAW39007.1| At5g62770 [Arabidopsis thaliana] &gt;gi|332010272|gb|AED97655.1| uncharacterized protein AT5G62770 [Arabidopsis thaliana]
BnaC05g46520D	18.3333	1	AT3G05250.1	-4.00242	0.00451494	down	RING/U-box superfamily protein [Arabidopsis thaliana] &gt;gi|26450611|dbj|BAC42417.1| unknown protein [Arabidopsis thaliana] &gt;gi|31711722|gb|AAP68217.1| At3g05250 [Arabidopsis thaliana] &gt;gi|70905075|gb|AAZ14063.1| At3g05250 [Arabidopsis thaliana] &gt;gi|332640690|gb|AEE74211.1| RING/U-box superfamily protein [Arabidopsis thaliana]
BnaC05g01990D	10	---	AT2G42470.1	-5.59909	0.00452172	down	predicted protein [Arabidopsis lyrata subsp. lyrata] &gt;gi|297327689|gb|EFH58109.1| predicted protein [Arabidopsis lyrata subsp. lyrata]
BnaA01g06870D	48	12.6667	AT4G30130.1	-1.71961	0.00452911	down	uncharacterized protein [Arabidopsis thaliana] &gt;gi|4938489|emb|CAB43848.1| putative protein [Arabidopsis thaliana] &gt;gi|7269913|emb|CAB81006.1| putative protein [Arabidopsis thaliana] &gt;gi|15810479|gb|AAL07127.1| unknown protein [Arabidopsis thaliana] &gt;gi|25055036|gb|AAN71978.1| unknown protein [Arabidopsis thaliana] &gt;gi|332660324|gb|AEE85724.1| uncharacterized protein AT4G30130 [Ara…
BnaC03g04780D	28	3.66667	AT5G11470.1	-2.69691	0.00456021	down	putative protein [Arabidopsis thaliana]
BnaC07g24970D	10	---	AT3G53800.1	-5.58467	0.00457211	down	hsp70-interacting protein FES1B-like protein [Arabidopsis thaliana] &gt;gi|7630000|emb|CAB88342.1| putative protein [Arabidopsis thaliana] &gt;gi|21593297|gb|AAM65246.1| unknown [Arabidopsis thaliana] &gt;gi|332645624|gb|AEE79145.1| hsp70-interacting protein FES1B-like protein [Arabidopsis thaliana]
BnaC01g35070D	29.3333	2.66667	AT3G16770.1	-3.25929	0.00460959	down	ethylene-responsive transcription factor RAP2-3 [Arabidopsis thaliana] &gt;gi|27735162|sp|P42736.2|RAP23_ARATH RecName: Full=Ethylene-responsive transcription factor RAP2-3; AltName: Full=Cadmium-induced protein AS30; AltName: Full=Ethylene response factor 72; Short=ERF72; AltName: Full=Ethylene-responsive element binding protein; Short=AtEBP; AltName: Full=Protein RELATED TO APETALA2 3; Short=Re…
BnaC09g50870D	1061	212.667	AT5G62890.3	-2.28455	0.00465641	down	Xanthine/uracil permease family protein [Arabidopsis thaliana] &gt;gi|79600443|ref|NP_851251.2| Xanthine/uracil permease family protein [Arabidopsis thaliana] &gt;gi|145323680|ref|NP_001032127.2| Xanthine/uracil permease family protein [Arabidopsis thaliana] &gt;gi|122064607|sp|Q27GI3.2|NAT6_ARATH RecName: Full=Nucleobase-ascorbate transporter 6; Short=AtNAT6 &gt;gi|21326025|gb|AAM47573.1|AF46619…
BnaC09g05510D	239.333	39.6667	AT5G62190.1	-2.54384	0.00471925	down	DEAD/DEAH box RNA helicase PRH75 [Arabidopsis thaliana] &gt;gi|108861902|sp|Q39189.2|RH7_ARATH RecName: Full=DEAD-box ATP-dependent RNA helicase 7 &gt;gi|8809632|dbj|BAA97183.1| RNA helicase [Arabidopsis thaliana] &gt;gi|15810145|gb|AAL07216.1| putative RNA helicase [Arabidopsis thaliana] &gt;gi|30793911|gb|AAP40408.1| putative DEAD/DEAH box RNA helicase PRH75 [Arabidopsis thaliana] &gt;gi|332010…
BnaC06g26320D	52.3333	16.3333	AT1G67850.2	-1.56035	0.00481749	down	uncharacterized protein [Arabidopsis thaliana] &gt;gi|42572023|ref|NP_974102.1| uncharacterized protein [Arabidopsis thaliana] &gt;gi|14326582|gb|AAK60335.1|AF385745_1 At1g67850/F12A21_2 [Arabidopsis thaliana] &gt;gi|25090152|gb|AAN72241.1| At1g67850/F12A21_2 [Arabidopsis thaliana] &gt;gi|222423797|dbj|BAH19864.1| AT1G67850 [Arabidopsis thaliana] &gt;gi|222424761|dbj|BAH20333.1| AT1G67850 [Arabid…
BnaC09g00550D	43	11	AT4G03250.1	-1.86529	0.00483751	down	homeodomain-like superfamily protein [Arabidopsis thaliana] &gt;gi|332656897|gb|AEE82297.1| homeodomain-like superfamily protein [Arabidopsis thaliana]
BnaA02g33200D	19.3333	2	AT5G62150.1	-3.11208	0.00489255	down	peptidoglycan-binding LysM domain-containing protein [Arabidopsis lyrata subsp. lyrata] &gt;gi|297310608|gb|EFH41032.1| peptidoglycan-binding LysM domain-containing protein [Arabidopsis lyrata subsp. lyrata]
BnaC03g43580D	24.3333	1.33333	---	-4.04657	0.00489255	down	---
BnaC05g18400D	62.3333	19	AT1G23000.1	-1.55308	0.00497645	down	heavy-metal-associated domain-containing protein [Arabidopsis thaliana] &gt;gi|124301010|gb|ABN04757.1| At1g23000 [Arabidopsis thaliana] &gt;gi|332192199|gb|AEE30320.1| heavy-metal-associated domain-containing protein [Arabidopsis thaliana]
BnaC09g01670D	366	58.3333	AT5G51940.1	-2.57385	0.00498732	down	RNA polymerase Rpb6 [Arabidopsis thaliana] &gt;gi|75262545|sp|Q9FJ98.1|RPD6A_ARATH RecName: Full=DNA-directed RNA polymerases II, IV and V subunit 6A; AltName: Full=RNA polymerase Rpb6 &gt;gi|13878077|gb|AAK44116.1|AF370301_1 putative DNA-directed RNA polymerase II subunit [Arabidopsis thaliana] &gt;gi|10177729|dbj|BAB11042.1| DNA-directed RNA polymerase II subunit-like protein [Arabidopsis thali…
BnaA04g25170D	45.6667	9.66667	AT2G43510.1	-2.03979	0.00503627	down	rapeseed putative trypsin inhibitor 1 [Brassica napus]
BnaA07g38670D	47.3333	12.3333	AT1G67850.2	-1.74893	0.00503771	down	uncharacterized protein [Arabidopsis thaliana] &gt;gi|42572023|ref|NP_974102.1| uncharacterized protein [Arabidopsis thaliana] &gt;gi|14326582|gb|AAK60335.1|AF385745_1 At1g67850/F12A21_2 [Arabidopsis thaliana] &gt;gi|25090152|gb|AAN72241.1| At1g67850/F12A21_2 [Arabidopsis thaliana] &gt;gi|222423797|dbj|BAH19864.1| AT1G67850 [Arabidopsis thaliana] &gt;gi|222424761|dbj|BAH20333.1| AT1G67850 [Arabid…
BnaA03g18270D	56	16.3333	AT2G38995.1	-1.67232	0.00511933	down	O-acyltransferase (WSD1-like) family protein [Arabidopsis thaliana] &gt;gi|330254527|gb|AEC09621.1| O-acyltransferase (WSD1-like) family protein [Arabidopsis thaliana]
BnaA09g21240D	28.6667	4.66667	AT4G11990.1	-2.43209	0.00518103	down	Cell cycle regulated microtubule associated protein [Arabidopsis thaliana] &gt;gi|66792670|gb|AAY56437.1| At4g11990 [Arabidopsis thaliana] &gt;gi|332657680|gb|AEE83080.1| Cell cycle regulated microtubule associated protein [Arabidopsis thaliana]
BnaA04g19090D	54.3333	17.3333	AT2G32930.1	-1.52997	0.00522015	down	zinc finger nuclease 2 [Arabidopsis thaliana] &gt;gi|62901127|sp|O48772.1|C3H26_ARATH RecName: Full=Zinc finger CCCH domain-containing protein 26; Short=AtC3H26; AltName: Full=Zinc finger CCCH domain-containing protein ZFN2 &gt;gi|4928919|gb|AAD33770.1|AF138744_1 zinc finger protein 2 [Arabidopsis thaliana] &gt;gi|2702272|gb|AAB91975.1| expressed protein [Arabidopsis thaliana] &gt;gi|330253669|gb…
BnaCnng69960D	37.6667	6.33333	AT3G29200.1	-2.53839	0.00529608	down	chorismate mutase 1 [Arabidopsis thaliana] &gt;gi|334302922|sp|P42738.3|CM1_ARATH RecName: Full=Chorismate mutase 1, chloroplastic; Short=AtCM1; AltName: Full=CM-1; Flags: Precursor &gt;gi|89000961|gb|ABD59070.1| At3g29200 [Arabidopsis thaliana] &gt;gi|332644031|gb|AEE77552.1| chorismate mutase 1 [Arabidopsis thaliana]
BnaC04g49910D	71.6667	23	AT3G03120.1	-1.5301	0.00540495	down	ADP-ribosylation factor B1C [Arabidopsis thaliana] &gt;gi|6714424|gb|AAF26112.1|AC012328_15 putative ADP-ribosylation factor [Arabidopsis thaliana] &gt;gi|21537228|gb|AAM61569.1| putative ADP-ribosylation factor [Arabidopsis thaliana] &gt;gi|28393278|gb|AAO42067.1| putative ADP-ribosylation factor [Arabidopsis thaliana] &gt;gi|28827546|gb|AAO50617.1| putative ADP-ribosylation factor [Arabidopsis …
BnaC07g13850D	33.6667	7	AT1G22250.1	-2.15182	0.00548678	down	unknown protein; 48924-49705 [Arabidopsis thaliana]
BnaCnng46320D	67	19	AT1G11600.1	-1.59144	0.00555947	down	CYP77B1 [Arabidopsis lyrata subsp. lyrata] &gt;gi|297335722|gb|EFH66139.1| CYP77B1 [Arabidopsis lyrata subsp. lyrata]
BnaC09g01730D	19	1	AT3G28580.1	-4.10587	0.0055715	down	AAA-type ATPase family protein [Arabidopsis thaliana] &gt;gi|9294272|dbj|BAB02174.1| mitochondrial protein-like [Arabidopsis thaliana] &gt;gi|18175627|gb|AAL59899.1| unknown protein [Arabidopsis thaliana] &gt;gi|332643941|gb|AEE77462.1| AAA-type ATPase family protein [Arabidopsis thaliana]
BnaC05g47260D	10	---	AT3G04460.1	-5.55266	0.00564726	down	peroxin-12 [Arabidopsis lyrata subsp. lyrata] &gt;gi|297328191|gb|EFH58610.1| peroxin-12 [Arabidopsis lyrata subsp. lyrata]
BnaC09g03170D	46	12.3333	AT5G27460.1	-1.8062	0.0057093	down	pentatricopeptide repeat-containing protein [Arabidopsis thaliana] &gt;gi|122214236|sp|Q3E911.1|PP400_ARATH RecName: Full=Pentatricopeptide repeat-containing protein At5g27460 &gt;gi|332006308|gb|AED93691.1| pentatricopeptide repeat-containing protein [Arabidopsis thaliana]
BnaA05g24690D	9.66667	---	AT3G14840.2	-5.51612	0.00574207	down	leucine-rich repeat transmembrane protein kinase [Arabidopsis thaliana] &gt;gi|313471762|sp|C0LGN2.1|Y3148_ARATH RecName: Full=Probable leucine-rich repeat receptor-like serine/threonine-protein kinase At3g14840; Flags: Precursor &gt;gi|224589567|gb|ACN59317.1| leucine-rich repeat receptor-like protein kinase [Arabidopsis thaliana] &gt;gi|332642053|gb|AEE75574.1| leucine-rich repeat transmembrane…
BnaA08g07850D	13.6667	0.333333	AT1G31500.1	-5.09734	0.00575394	down	DNAse I-like superfamily protein [Arabidopsis thaliana] &gt;gi|332193241|gb|AEE31362.1| DNAse I-like superfamily protein [Arabidopsis thaliana]
BnaA09g27480D	49.3333	13	AT1G28190.1	-1.83047	0.00582711	down	unknown protein [Arabidopsis thaliana]
BnaC02g34040D	43	11.3333	AT5G45570.1	-1.81894	0.00585332	down	Ulp1 protease family protein [Brassica oleracea]
BnaA07g16430D	59.6667	18.6667	AT3G54560.1	-1.50224	0.0058883	down	histone H2A 11 [Arabidopsis thaliana] &gt;gi|297816752|ref|XP_002876259.1| histone H2A.F/Z [Arabidopsis lyrata subsp. lyrata] &gt;gi|75277395|sp|O23628.1|H2AV1_ARATH RecName: Full=Histone H2A variant 1; AltName: Full=H2A.F/Z 1; AltName: Full=H2AvAt; AltName: Full=HTA11 &gt;gi|2407800|emb|CAA73155.1| histone H2A.F/Z [Arabidopsis thaliana] &gt;gi|7258359|emb|CAB77576.1| histone H2A.F/Z [Arabidopsis…
BnaCnng25210D	23	3	AT4G10710.1	-2.72152	0.00593293	down	Global transcription factor C isoform 1 [Theobroma cacao] &gt;gi|590645008|ref|XP_007031234.1| Global transcription factor C isoform 1 [Theobroma cacao] &gt;gi|508719838|gb|EOY11735.1| Global transcription factor C isoform 1 [Theobroma cacao] &gt;gi|508719839|gb|EOY11736.1| Global transcription factor C isoform 1 [Theobroma cacao]
BnaC06g29570D	9.66667	---	AT1G29720.1	-5.52855	0.00598111	down	receptor-like serine/threonine kinase (RFK1), putative [Arabidopsis thaliana]
BnaA07g30430D	425	62.3333	AT1G72770.3	-2.73228	0.0060224	down	hypersensitive to ABA 1 [Brassica napus]
BnaC05g21980D	59.3333	18.3333	AT1G28580.1	-1.58	0.00604459	down	GDSL esterase/lipase [Arabidopsis thaliana] &gt;gi|75173088|sp|Q9FXJ2.1|GDL7_ARATH RecName: Full=GDSL esterase/lipase At1g28580; AltName: Full=Extracellular lipase At1g28580; Flags: Precursor &gt;gi|10764859|gb|AAG22836.1|AC007508_13 F1K23.18 [Arabidopsis thaliana] &gt;gi|13605565|gb|AAK32776.1|AF361608_1 At1g28580/F1K23_7 [Arabidopsis thaliana] &gt;gi|15027915|gb|AAK76488.1| putative lipase [Ara…
BnaC02g26920D	22.6667	2	AT3G10020.1	-3.23053	0.00614651	down	uncharacterized protein [Arabidopsis thaliana] &gt;gi|6143874|gb|AAF04421.1|AC010927_14 unknown protein [Arabidopsis thaliana] &gt;gi|15081660|gb|AAK82485.1| AT3g10020/T22K18_16 [Arabidopsis thaliana] &gt;gi|15529276|gb|AAK97732.1| AT3g10020/T22K18_16 [Arabidopsis thaliana] &gt;gi|15809812|gb|AAL06834.1| AT3g10020/T22K18_16 [Arabidopsis thaliana] &gt;gi|20147181|gb|AAM10307.1| AT3g10020/T22K18_16…
BnaC09g04940D	422.667	62.6667	AT5G23280.1	-2.74253	0.00616074	down	unknown [Brassica rapa]
BnaA04g20070D	21	2.33333	AT2G34260.1	-2.95005	0.00616074	down	WDxR motif-containing protein [Arabidopsis thaliana] &gt;gi|330253852|gb|AEC08946.1| WDxR motif-containing protein [Arabidopsis thaliana]
BnaC03g10890D	30	6	AT5G22650.2	-2.19173	0.00622156	down	predicted protein [Arabidopsis lyrata subsp. lyrata] &gt;gi|297317852|gb|EFH48274.1| predicted protein [Arabidopsis lyrata subsp. lyrata]
BnaA08g06750D	9.66667	---	---	-5.50841	0.00627635	down	---
BnaA09g34260D	14	0.333333	---	-5.09712	0.00628569	down	---
BnaC05g47060D	23.3333	2.33333	AT3G04750.1	-3.19776	0.0064093	down	pentatricopeptide repeat-containing protein [Arabidopsis lyrata subsp. lyrata] &gt;gi|297330307|gb|EFH60726.1| pentatricopeptide repeat-containing protein [Arabidopsis lyrata subsp. lyrata]
BnaC05g17420D	24.6667	4	AT1G22360.1	-2.45244	0.00643518	down	UDP-glycosyltransferase [Arabidopsis lyrata subsp. lyrata] &gt;gi|297339063|gb|EFH69480.1| UDP-glycosyltransferase [Arabidopsis lyrata subsp. lyrata]
BnaA03g54290D	31.3333	7	AT4G37740.1	-2.01165	0.00643555	down	growth-regulating factor 2P, partial [Brassica rapa subsp. pekinensis]
BnaC05g46090D	17	0.666667	AT3G05720.1	-4.57253	0.00646654	down	importin alpha isoform 7 [Arabidopsis thaliana] &gt;gi|6714438|gb|AAF26125.1|AC011620_1 putative importin alpha [Arabidopsis thaliana] &gt;gi|91806381|gb|ABE65918.1| importin alpha-1 subunit [Arabidopsis thaliana] &gt;gi|332640763|gb|AEE74284.1| importin alpha isoform 7 [Arabidopsis thaliana]
BnaC01g13390D	51.6667	16	AT4G21970.1	-1.54915	0.00647643	down	uncharacterized protein [Arabidopsis thaliana] &gt;gi|332659136|gb|AEE84536.1| uncharacterized protein AT4G21970 [Arabidopsis thaliana]
BnaC05g47640D	9.33333	---	AT3G03900.1	-5.47581	0.00649643	down	adenosine-5&apos;-phosphosulfate (APS) kinase 3 [Arabidopsis thaliana] &gt;gi|75207417|sp|Q9SRW7.1|APK3_ARATH RecName: Full=Adenylyl-sulfate kinase 3; AltName: Full=ATP adenosine-5&apos;-phosphosulfate 3&apos;-phosphotransferase 3; AltName: Full=Adenosine-5&apos;-phosphosulfate kinase 3; Short=APS kinase 3 &gt;gi|6006852|gb|AAF00628.1|AC009540_5 putative adenylylsulfate kinase [Arabidopsis thalia…
BnaUnng03450D	19.3333	1.66667	AT3G30460.1	-3.45503	0.0067002	down	RING/U-box domain-containing protein [Arabidopsis thaliana] &gt;gi|11994247|dbj|BAB01422.1| unnamed protein product [Arabidopsis thaliana] &gt;gi|34365631|gb|AAQ65127.1| At3g30460 [Arabidopsis thaliana] &gt;gi|51969320|dbj|BAD43352.1| RING zinc finger protein [Arabidopsis thaliana] &gt;gi|51969602|dbj|BAD43493.1| RING zinc finger protein [Arabidopsis thaliana] &gt;gi|332644126|gb|AEE77647.1| RING…
BnaA03g37530D	23.6667	3	---	-2.83384	0.0067002	down	---
BnaC09g02080D	33	6.66667	AT3G29575.4	-2.19358	0.00679074	down	Ninja-family protein AFP3 [Arabidopsis thaliana] &gt;gi|79313999|ref|NP_001030794.1| Ninja-family protein AFP3 [Arabidopsis thaliana] &gt;gi|145332713|ref|NP_001078222.1| Ninja-family protein AFP3 [Arabidopsis thaliana] &gt;gi|75165510|sp|Q94F39.1|AFP3_ARATH RecName: Full=Ninja-family protein AFP3; AltName: Full=ABI five-binding protein 3; Short=ABI5-binding protein 3 &gt;gi|14326574|gb|AAK60331.…
BnaCnng57630D	16	1	---	-3.84847	0.00680922	down	---
BnaC09g00630D	22.6667	3.33333	AT4G03320.1	-2.60181	0.00697733	down	translocon at the inner envelope membrane of chloroplasts 20-IV [Arabidopsis thaliana] &gt;gi|75267833|sp|Q9ZQZ9.1|TI204_ARATH RecName: Full=Protein TIC 20-IV, chloroplastic; AltName: Full=Translocon at the inner envelope membrane of chloroplasts 20-IV; Short=AtTIC20-IV; Flags: Precursor &gt;gi|13605615|gb|AAK32801.1|AF361633_1 AT4g03320/F4C21_25 [Arabidopsis thaliana] &gt;gi|4262160|gb|AAD14460.…
BnaA01g33380D	58	18.3333	AT3G05040.1	-1.53205	0.00709291	down	HASTY [Arabidopsis thaliana]
BnaCnng75810D	205.333	36	AT5G61510.1	-2.50087	0.00738042	down	GroES-like zinc-binding alcohol dehydrogenase family protein [Arabidopsis thaliana] &gt;gi|119935943|gb|ABM06041.1| At5g61510 [Arabidopsis thaliana] &gt;gi|332010094|gb|AED97477.1| GroES-like zinc-binding alcohol dehydrogenase family protein [Arabidopsis thaliana]
BnaC05g43980D	31.6667	6.66667	AT3G08550.1	-2.07042	0.00739476	down	Elongation defective 1 protein / ELD1 protein isoform 1 [Theobroma cacao] &gt;gi|508725695|gb|EOY17592.1| Elongation defective 1 protein / ELD1 protein isoform 1 [Theobroma cacao]
BnaAnng23070D	10.6667	---	AT1G52950.1	-5.63867	0.0074052	down	nucleic acid-binding, OB-fold-like protein [Arabidopsis thaliana] &gt;gi|12324642|gb|AAG52278.1|AC019018_15 putative replication protein; 94555-97079 [Arabidopsis thaliana] &gt;gi|332194750|gb|AEE32871.1| nucleic acid-binding, OB-fold-like protein [Arabidopsis thaliana]
BnaA08g29660D	9	---	AT4G19960.2	-5.43425	0.00747627	down	K+ uptake permease 9 [Arabidopsis thaliana] &gt;gi|38502848|sp|O49423.2|POT9_ARATH RecName: Full=Potassium transporter 9; Short=AtPOT9 &gt;gi|332658852|gb|AEE84252.1| K+ uptake permease 9 [Arabidopsis thaliana]
BnaC07g37780D	27	5	AT4G23010.2	-2.28869	0.00750711	down	UDP-galactose transporter 2 [Arabidopsis thaliana] &gt;gi|332659294|gb|AEE84694.1| UDP-galactose transporter 2 [Arabidopsis thaliana]
BnaC05g47330D	9.33333	---	AT3G04310.1	-5.45731	0.00760826	down	Uncharacterized protein TCM_026131 [Theobroma cacao] &gt;gi|508718931|gb|EOY10828.1| Uncharacterized protein TCM_026131 [Theobroma cacao]
BnaA08g09230D	54.3333	16.3333	AT4G19540.1	-1.5322	0.00763486	down	ATP binding protein-like [Arabidopsis thaliana]
BnaC07g49400D	88	26.3333	AT5G28490.1	-1.55569	0.00765593	down	protein LIGHT-DEPENDENT SHORT HYPOCOTYLS 1 [Arabidopsis thaliana] &gt;gi|75127091|sp|Q6NNI3.1|LSH1_ARATH RecName: Full=Protein LIGHT-DEPENDENT SHORT HYPOCOTYLS 1; AltName: Full=Protein ORGAN BOUNDARY 2 &gt;gi|34851102|gb|AAQ82901.1| light-dependent short hypocotyl 1 [Arabidopsis thaliana] &gt;gi|38566596|gb|AAR24188.1| At5g28490 [Arabidopsis thaliana] &gt;gi|40824076|gb|AAR92340.1| At5g28490 [Ara…
BnaC09g04210D	269.667	36.3333	AT5G24890.1	-2.87397	0.00773307	down	unknown protein [Arabidopsis thaliana]
BnaC07g27800D	43	12.3333	AT5G27330.1	-1.6496	0.0077994	down	Prefoldin chaperone subunit family protein [Arabidopsis thaliana] &gt;gi|332006290|gb|AED93673.1| Prefoldin chaperone subunit family protein [Arabidopsis thaliana]
BnaC09g50900D	57	17	AT5G62880.1	-1.63942	0.00816031	down	Arac10 [Arabidopsis thaliana]
BnaA04g19680D	15.3333	0.666667	---	-4.39168	0.00817807	down	---
BnaA01g03950D	53.3333	15.3333	AT4G32980.1	-1.65493	0.00823679	down	homeobox protein ATH1 [Arabidopsis thaliana] &gt;gi|1351999|sp|P48731.1|ATH1_ARATH RecName: Full=Homeobox protein ATH1 &gt;gi|685234|emb|CAA56426.1| H1 [Arabidopsis thaliana] &gt;gi|3688179|emb|CAA21207.1| homeobox gene ATH1 [Arabidopsis thaliana] &gt;gi|7270245|emb|CAB80015.1| homeobox gene ATH1 [Arabidopsis thaliana] &gt;gi|18176168|gb|AAL59996.1| putative homeobox gene ATH1 protein [Arabidopsi…
BnaC07g20350D	26.6667	5	AT5G47590.1	-2.26663	0.00824866	down	predicted protein [Arabidopsis lyrata subsp. lyrata] &gt;gi|297309168|gb|EFH39592.1| predicted protein [Arabidopsis lyrata subsp. lyrata]
BnaAnng03920D	28.3333	5.33333	AT3G49950.1	-2.19972	0.00829492	down	SCL domain class transcription factor [Theobroma cacao] &gt;gi|508699744|gb|EOX91640.1| SCL domain class transcription factor [Theobroma cacao]
BnaC02g03940D	29.3333	6.33333	AT5G11590.1	-2.08736	0.00834424	down	dehydration-responsive element-binding protein 3 [Arabidopsis thaliana] &gt;gi|75264381|sp|Q9LYD3.1|DREB3_ARATH RecName: Full=Dehydration-responsive element-binding protein 3; AltName: Full=Protein TINY 2 &gt;gi|7573416|emb|CAB87719.1| transcription factor like protein [Arabidopsis thaliana] &gt;gi|48479294|gb|AAT44918.1| putative AP2/EREBP transcription factor [Arabidopsis thaliana] &gt;gi|61104…
BnaC09g03520D	20.3333	2.33333	---	-2.9971	0.00836237	down	---
BnaCnng02830D	28	5.66667	AT5G03380.1	-2.18167	0.00850173	down	heavy metal transport/detoxification domain-containing protein [Arabidopsis thaliana] &gt;gi|332003212|gb|AED90595.1| heavy metal transport/detoxification domain-containing protein [Arabidopsis thaliana]
BnaAnng29740D	25.3333	3	AT3G43790.1	-3.01942	0.00854604	down	probable peptide/nitrate transporter [Arabidopsis thaliana] &gt;gi|133778902|gb|ABO38791.1| At3g43790 [Arabidopsis thaliana] &gt;gi|332644307|gb|AEE77828.1| probable peptide/nitrate transporter [Arabidopsis thaliana]
BnaC09g04500D	44.6667	11.6667	AT5G24240.1	-1.88804	0.00868466	down	phosphatidylinositol 3- and 4-kinase / ubiquitin family protein [Arabidopsis thaliana] &gt;gi|75171843|sp|Q9FNF8.1|P4KG3_ARATH RecName: Full=Phosphatidylinositol 4-kinase gamma 3; Short=AtPI4Kgamma3; Short=PI-4Kgamma3; Short=PI4K gamma 3 &gt;gi|10177083|dbj|BAB10389.1| ubiquitin [Arabidopsis thaliana] &gt;gi|110741569|dbj|BAE98733.1| ubiquitin [Arabidopsis thaliana] &gt;gi|332005891|gb|AED93274.1…
BnaC09g04450D	32.3333	7.66667	AT5G24318.1	-1.95411	0.00890167	down	O-Glycosyl hydrolases family 17 protein [Arabidopsis thaliana] &gt;gi|332005907|gb|AED93290.1| O-Glycosyl hydrolases family 17 protein [Arabidopsis thaliana]
BnaA06g23260D	34.3333	6.33333	AT5G64110.1	-2.32289	0.00913561	down	peroxidase 70 [Arabidopsis thaliana] &gt;gi|26397808|sp|Q9FMI7.1|PER70_ARATH RecName: Full=Peroxidase 70; Short=Atperox P70; AltName: Full=ATP45; Flags: Precursor &gt;gi|10176959|dbj|BAB10279.1| peroxidase ATP3a homolog [Arabidopsis thaliana] &gt;gi|17473852|gb|AAL38349.1| peroxidase ATP3a homolog [Arabidopsis thaliana] &gt;gi|28058947|gb|AAO29971.1| peroxidase ATP3a homolog [Arabidopsis thaliana…
BnaC07g18250D	16.3333	1.33333	AT1G79380.1	-3.41252	0.00952977	down	ubiquitin ligase [Arabidopsis thaliana] &gt;gi|4835771|gb|AAD30238.1|AC007202_20 Similar to gi|3844599 F31D5.2 gene product from Caenorhabditis elegans cosmid gb|U28941 and contains PF|00097 Zinc (Ring) finger C3HC4 domain. ESTs gb|F19963 and gb|T42582 come from this gene [Arabidopsis thaliana] &gt;gi|13937149|gb|AAK50068.1|AF372928_1 At1g79380/T8K14_20 [Arabidopsis thaliana] &gt;gi|22137140|gb|A…
BnaC09g01740D	24	3	AT3G28580.1	-2.96143	0.00961031	down	AAA-type ATPase family protein [Arabidopsis thaliana] &gt;gi|9294272|dbj|BAB02174.1| mitochondrial protein-like [Arabidopsis thaliana] &gt;gi|18175627|gb|AAL59899.1| unknown protein [Arabidopsis thaliana] &gt;gi|332643941|gb|AEE77462.1| AAA-type ATPase family protein [Arabidopsis thaliana]
BnaA07g38470D	17.3333	1.66667	AT1G78990.1	-3.3112	0.00971377	down	HXXXD-type acyl-transferase [Arabidopsis thaliana] &gt;gi|332198068|gb|AEE36189.1| HXXXD-type acyl-transferase [Arabidopsis thaliana]
BnaC03g69000D	18.6667	1.66667	AT5G41770.1	-3.40209	0.00976447	down	putative crooked neck protein / cell cycle protein [Arabidopsis thaliana] &gt;gi|332007343|gb|AED94726.1| putative crooked neck protein / cell cycle protein [Arabidopsis thaliana]
BnaC05g14570D	61	19.3333	AT1G18870.1	-1.5563	0.00978781	down	Isochorismate synthase 2 [Arabidopsis thaliana] &gt;gi|205830866|sp|Q9M9V6.2|ICS2_ARATH RecName: Full=Isochorismate synthase 2, chloroplastic; Short=AtIcs2; AltName: Full=Isochorismate mutase 2; AltName: Full=menF-like protein 2; Flags: Precursor &gt;gi|183229349|gb|ACC60228.1| isochorismate synthase 2 [Arabidopsis thaliana] &gt;gi|332191652|gb|AEE29773.1| Isochorismate synthase 2 [Arabidopsis th…
BnaC09g05190D	28.3333	4.33333	AT5G61190.1	-2.65626	0.0099884	down	nucleic acid binding protein, putative [Ricinus communis] &gt;gi|223548536|gb|EEF50027.1| nucleic acid binding protein, putative [Ricinus communis]
BnaA03g19150D	25.3333	4.66667	AT2G40670.1	-2.32547	0.0102261	down	two-component response regulator ARR16 [Arabidopsis thaliana] &gt;gi|51316112|sp|Q9SHC2.1|ARR16_ARATH RecName: Full=Two-component response regulator ARR16 &gt;gi|11870068|gb|AAG40612.1|AF305721_1 response regulator 16 [Arabidopsis thaliana] &gt;gi|10443140|emb|CAC10396.1| putative type A response regulator [Arabidopsis thaliana] &gt;gi|194708806|gb|ACF88487.1| At2g40670 [Arabidopsis thaliana] &gt…
BnaC05g13320D	13	0.333333	AT1G78400.1	-4.96784	0.0102703	down	predicted protein [Arabidopsis lyrata subsp. lyrata] &gt;gi|297335032|gb|EFH65450.1| predicted protein [Arabidopsis lyrata subsp. lyrata]
BnaC03g69020D	8.33333	---	AT3G46490.1	-5.35297	0.0102867	down	oxidoreductase, 2OG-Fe(II) oxygenase family protein [Arabidopsis thaliana] &gt;gi|332644644|gb|AEE78165.1| iron ion binding / oxidoreductase/ oxidoreductase protein [Arabidopsis thaliana]
BnaAnng28370D	8.33333	---	AT1G55210.2	-5.3387	0.0104997	down	disease resistance response protein [Brassica rapa]
BnaA02g12110D	12.3333	0.333333	AT1G65440.3	-4.95543	0.0105068	down	transcription elongation factor SPT6-like protein [Arabidopsis thaliana] &gt;gi|332196253|gb|AEE34374.1| transcription elongation factor SPT6-like protein [Arabidopsis thaliana]
BnaA04g24960D	37.6667	8.66667	AT2G38995.1	-1.99425	0.0107598	down	O-acyltransferase (WSD1-like) family protein [Arabidopsis thaliana] &gt;gi|330254527|gb|AEC09621.1| O-acyltransferase (WSD1-like) family protein [Arabidopsis thaliana]
BnaA07g21100D	17.3333	1.66667	AT1G76980.2	-3.25645	0.0108057	down	uncharacterized protein [Arabidopsis thaliana] &gt;gi|332197795|gb|AEE35916.1| uncharacterized protein AT1G76980 [Arabidopsis thaliana]
BnaA04g16960D	8.33333	---	AT1G31150.1	-5.33586	0.0110356	down	putative protein [Arabidopsis thaliana]
BnaC09g03380D	8.33333	---	---	-5.31584	0.0110954	down	---
BnaC09g45330D	19.6667	2.66667	AT5G11320.1	-2.69037	0.0110995	down	probable indole-3-pyruvate monooxygenase YUCCA4 [Arabidopsis thaliana] &gt;gi|75174148|sp|Q9LFM5.1|YUC4_ARATH RecName: Full=Probable indole-3-pyruvate monooxygenase YUCCA4; AltName: Full=Flavin-containing monooxygenase YUCCA4 &gt;gi|8953394|emb|CAB96667.1| putative protein [Arabidopsis thaliana] &gt;gi|332004277|gb|AED91660.1| Flavin-binding monooxygenase family protein [Arabidopsis thaliana]
BnaC03g73000D	15.6667	1	AT4G12030.2	-3.75374	0.0113218	down	bile acid:sodium symporter family protein [Arabidopsis lyrata subsp. lyrata] &gt;gi|297318476|gb|EFH48898.1| bile acid:sodium symporter family protein [Arabidopsis lyrata subsp. lyrata]
BnaC09g05040D	33.3333	7	AT5G60850.1	-2.17495	0.0115336	down	OBF binding protein 4 [Arabidopsis thaliana] &gt;gi|55584037|sp|Q8LDR0.2|DOF54_ARATH RecName: Full=Dof zinc finger protein DOF5.4; Short=AtDOF5.4; AltName: Full=OBF-binding protein 4 &gt;gi|10176912|dbj|BAB10105.1| zinc finger protein [Arabidopsis thaliana] &gt;gi|15912271|gb|AAL08269.1| AT5g60850/mae1_100 [Arabidopsis thaliana] &gt;gi|19547997|gb|AAL87362.1| AT5g60850/mae1_100 [Arabidopsis thali…
BnaC09g18650D	86	3	AT3G11170.1	-4.8268	0.0115656	down	omega-3 fatty acid desaturase [Brassica napus]
BnaCnng15800D	120.667	13.3333	AT5G63310.1	-3.03438	0.011628	down	nucloside diphosphate kinase 2 [Brassica rapa]
BnaC03g06030D	52	14.3333	AT5G13790.1	-1.73198	0.011628	down	AGL15 type 2 [Brassica napus]
BnaCnng15810D	210.333	36.3333	AT5G63320.1	-2.52784	0.0119665	down	nuclear protein X1 [Arabidopsis thaliana] &gt;gi|327488242|sp|Q9FGW9.2|GTE10_ARATH RecName: Full=Transcription factor GTE10; AltName: Full=Bromodomain-containing protein GTE10; AltName: Full=Nuclear protein X1; AltName: Full=Protein GLOBAL TRANSCRIPTION FACTOR GROUP E10 &gt;gi|332010349|gb|AED97732.1| nuclear protein X1 [Arabidopsis thaliana]
BnaA08g03240D	34.6667	8	AT1G48440.1	-1.9702	0.0123294	down	B-cell receptor-associated 31-like protein [Arabidopsis thaliana] &gt;gi|21553962|gb|AAM63043.1| unknown [Arabidopsis thaliana] &gt;gi|27311675|gb|AAO00803.1| expressed protein [Arabidopsis thaliana] &gt;gi|30725554|gb|AAP37799.1| At1g48440 [Arabidopsis thaliana] &gt;gi|332194171|gb|AEE32292.1| protein B-cell receptor-associated 31-like protein [Arabidopsis thaliana]
BnaCnng30870D	1596.33	397	AT5G48900.1	-1.95197	0.0124109	down	putative pectate lyase 20 [Arabidopsis thaliana] &gt;gi|32129904|sp|Q93WF1.1|PEL20_ARATH RecName: Full=Probable pectate lyase 20; Flags: Precursor &gt;gi|15215750|gb|AAK91420.1| AT5g48900/K19E20_1 [Arabidopsis thaliana] &gt;gi|15292723|gb|AAK92730.1| putative pectate lyase [Arabidopsis thaliana] &gt;gi|332008357|gb|AED95740.1| putative pectate lyase 20 [Arabidopsis thaliana]
BnaA01g11820D	48	14.3333	AT4G21970.1	-1.57716	0.0126546	down	uncharacterized protein [Arabidopsis thaliana] &gt;gi|332659136|gb|AEE84536.1| uncharacterized protein AT4G21970 [Arabidopsis thaliana]
BnaC09g04570D	11.6667	0.333333	AT5G24105.1	-4.88174	0.0126795	down	Arabinogalactan protein 20 [Theobroma cacao] &gt;gi|508703890|gb|EOX95786.1| Arabinogalactan protein 20 [Theobroma cacao]
BnaC05g42750D	8	---	AT3G10360.1	-5.26026	0.0132707	down	protein pumilio 4 [Arabidopsis thaliana] &gt;gi|313471414|sp|Q9SS47.2|PUM4_ARATH RecName: Full=Pumilio homolog 4; Short=APUM-4; Short=AtPUM4 &gt;gi|332641375|gb|AEE74896.1| protein pumilio 4 [Arabidopsis thaliana]
BnaC02g41790D	15.6667	1	AT5G23010.1	-3.85414	0.0136115	down	2-isopropylmalate synthase, B genome specific 2 [Brassica juncea] &gt;gi|238802666|emb|CAQ56038.1| 2-isopropylmalate synthase, B genome specific 2 [Brassica juncea]
BnaC01g02600D	54.6667	13.6667	AT4G36040.1	-1.82587	0.0136909	down	unnamed protein product [Thellungiella halophila]
BnaA04g19040D	29	6.66667	AT2G32765.1	-1.95462	0.0142091	down	small ubiquitin-related modifier 5 [Arabidopsis thaliana] &gt;gi|75248527|sp|Q8VZI7.1|SUMO5_ARATH RecName: Full=Small ubiquitin-related modifier 5; Short=AtSUMO5 &gt;gi|17381257|gb|AAL36047.1| At2g32760/F24L7.10 [Arabidopsis thaliana] &gt;gi|20197060|gb|AAM14900.1| Expressed protein [Arabidopsis thaliana] &gt;gi|20453371|gb|AAM19924.1| At2g32760/F24L7.10 [Arabidopsis thaliana] &gt;gi|21592622|gb|…
BnaC09g05410D	748.667	149.667	AT5G61790.1	-2.28437	0.0142532	down	putative papillar cell-specific calnexin [Brassica napus]
BnaC09g05180D	207	25	AT5G61170.1	-2.96448	0.0143059	down	40S ribosomal protein S19-3 [Arabidopsis thaliana] &gt;gi|297793669|ref|XP_002864719.1| 40S ribosomal protein S19 [Arabidopsis lyrata subsp. lyrata] &gt;gi|27923837|sp|Q9FNP8.1|RS193_ARATH RecName: Full=40S ribosomal protein S19-3 &gt;gi|9759463|dbj|BAB10379.1| 40S ribosomal protein S19 [Arabidopsis thaliana] &gt;gi|34365671|gb|AAQ65147.1| At5g61170 [Arabidopsis thaliana] &gt;gi|51970120|dbj|BAD4…
BnaC09g03030D	82.6667	6	AT5G27220.1	-3.82981	0.0145023	down	predicted protein [Arabidopsis lyrata subsp. lyrata] &gt;gi|297320230|gb|EFH50652.1| predicted protein [Arabidopsis lyrata subsp. lyrata]
BnaC09g02830D	39.3333	11.6667	AT5G28910.2	-1.61096	0.0145504	down	uncharacterized protein [Arabidopsis thaliana] &gt;gi|48525345|gb|AAT44974.1| At5g28910 [Arabidopsis thaliana] &gt;gi|332006467|gb|AED93850.1| uncharacterized protein AT5G28910 [Arabidopsis thaliana]
BnaA05g22580D	17.3333	1.66667	AT3G17680.1	-3.24074	0.0149221	down	unnamed protein product [Arabidopsis thaliana]
BnaC05g04990D	16	1.33333	AT1G07180.1	-3.44348	0.0152039	down	putative NADH dehydrogenase (ubiquinone oxidoreductase) [Arabidopsis thaliana]
BnaC02g22000D	8	---	AT5G33406.1	-5.24207	0.0153316	down	PREDICTED: uncharacterized protein LOC101313541 [Fragaria vesca subsp. vesca]
BnaA06g35310D	8	---	AT1G01690.1	-5.32017	0.0153699	down	putative recombination initiation defects 3 [Arabidopsis thaliana] &gt;gi|332189201|gb|AEE27322.1| putative recombination initiation defects 3 [Arabidopsis thaliana]
BnaC06g05660D	17.3333	1.33333	AT1G52780.1	-3.39047	0.0154763	down	uncharacterized protein [Arabidopsis thaliana] &gt;gi|332194730|gb|AEE32851.1| uncharacterized protein AT1G52780 [Arabidopsis thaliana]
BnaC09g04550D	250	54.6667	AT5G24120.1	-2.17993	0.0157534	down	RNA polymerase sigma factor 5 [Arabidopsis thaliana] &gt;gi|75267675|sp|Q9ZNX9.1|SIGE_ARATH RecName: Full=RNA polymerase sigma factor sigE, chloroplastic/mitochondrial; Short=Sigma factor E; Short=Sigma-E; AltName: Full=RNA polymerase sigma factor sig5; Short=Atsig5; Short=Sigma factor 5; Flags: Precursor &gt;gi|4033838|emb|CAA77213.1| sigma-like factor [Arabidopsis thaliana] &gt;gi|4972299|dbj|B…
BnaC09g05200D	164.667	29.3333	AT5G61230.1	-2.40563	0.015967	down	ankyrin repeat family protein [Arabidopsis lyrata subsp. lyrata] &gt;gi|297310560|gb|EFH40984.1| ankyrin repeat family protein [Arabidopsis lyrata subsp. lyrata]
BnaAnng21050D	38	10	AT1G55240.1	-1.71363	0.0161866	down	PREDICTED: uncharacterized protein LOC100244332 [Vitis vinifera] &gt;gi|296085464|emb|CBI29196.3| unnamed protein product [Vitis vinifera]
BnaA03g10410D	35.3333	9.33333	AT5G57123.1	-1.76909	0.0164239	down	PREDICTED: uncharacterized protein LOC101298504 [Fragaria vesca subsp. vesca]
BnaC09g01500D	13.6667	0.666667	AT5G40460.1	-4.25496	0.0164971	down	uncharacterized protein [Arabidopsis thaliana] &gt;gi|88900376|gb|ABD57500.1| At5g40460 [Arabidopsis thaliana] &gt;gi|332007167|gb|AED94550.1| uncharacterized protein AT5G40460 [Arabidopsis thaliana]
BnaC05g36130D	7.66667	---	AT3G42170.1	-5.18999	0.0171466	down	putative protein [Arabidopsis thaliana]
BnaC09g02490D	63	18.3333	AT5G48545.1	-1.74936	0.0173124	down	histidine triad family protein [Arabidopsis lyrata subsp. lyrata] &gt;gi|297309740|gb|EFH40164.1| histidine triad family protein [Arabidopsis lyrata subsp. lyrata]
BnaC07g19930D	36	10	AT5G47080.1	-1.65561	0.0173331	down	Casein kinase II beta chain, putative [Brassica oleracea]
BnaA02g18950D	68.3333	23.3333	AT1G78600.2	-1.50052	0.0174532	down	zinc finger (B-box type) family protein [Arabidopsis lyrata subsp. lyrata] &gt;gi|297333588|gb|EFH64006.1| zinc finger (B-box type) family protein [Arabidopsis lyrata subsp. lyrata]
BnaC05g13330D	14	0.666667	AT1G17150.1	-4.21145	0.0175712	down	glycoside hydrolase family 28 protein [Arabidopsis lyrata subsp. lyrata] &gt;gi|297336048|gb|EFH66465.1| glycoside hydrolase family 28 protein [Arabidopsis lyrata subsp. lyrata]
BnaCnng10570D	31.6667	7.66667	AT5G03545.1	-1.92314	0.0178844	down	AT5G03545 [Arabidopsis thaliana]
BnaC09g03540D	32.3333	6.33333	AT5G26670.1	-2.16205	0.0181951	down	pectinacetylesterase family protein [Arabidopsis thaliana] &gt;gi|51536518|gb|AAU05497.1| At5g26670 [Arabidopsis thaliana] &gt;gi|332006195|gb|AED93578.1| pectinacetylesterase family protein [Arabidopsis thaliana]
BnaA02g33280D	15.3333	1.66667	---	-3.04284	0.018424	down	---
BnaA06g37470D	14.6667	1	AT1G52560.1	-3.61388	0.0185926	down	heat shock protein 26.5 [Arabidopsis thaliana] &gt;gi|75313824|sp|Q9SSQ8.1|HS26M_ARATH RecName: Full=26.5 kDa heat shock protein, mitochondrial; Short=AtHsp26.5; Flags: Precursor &gt;gi|5903049|gb|AAD55608.1|AC008016_18 Similar to gb|X07187 heat shock protein 21 precursor from Pisum sativum and is a member of the PF|00011 HSP20/alpha crystallin family [Arabidopsis thaliana] &gt;gi|38566632|gb|AAR…
BnaCnng63170D	79.6667	1.33333	AT3G18490.1	-5.81724	0.0186658	down	aspartyl protease family protein [Arabidopsis lyrata subsp. lyrata] &gt;gi|297331101|gb|EFH61520.1| aspartyl protease family protein [Arabidopsis lyrata subsp. lyrata]
BnaA01g22990D	36.3333	10.6667	AT3G24420.1	-1.61303	0.0187672	down	hydrolase, alpha/beta fold family protein [Arabidopsis lyrata subsp. lyrata] &gt;gi|297331484|gb|EFH61903.1| hydrolase, alpha/beta fold family protein [Arabidopsis lyrata subsp. lyrata]
BnaC07g23410D	22.3333	3.66667	AT4G32570.1	-2.39739	0.0187803	down	unknown [Arabidopsis thaliana]
BnaA04g14570D	19	1.66667	AT3G16940.1	-3.17535	0.0189347	down	RecName: Full=Calmodulin-binding transcription activator 6; AltName: Full=Ethylene-induced calmodulin-binding protein 5; Short=EICBP5; AltName: Full=Ethylene-induced calmodulin-binding protein e; Short=EICBP.e; AltName: Full=Signal-responsive protein 3 &gt;gi|7670023|dbj|BAA94977.1| transcription factor-like protein [Arabidopsis thaliana] &gt;gi|41056731|gb|AAR98748.1| ethylene-induced calmodulin…
BnaC05g48150D	339.333	10.3333	AT3G03590.1	-5.0894	0.0190317	down	unknown [Arabidopsis thaliana]
BnaC09g04060D	938.333	153.667	AT5G25280.2	-2.47128	0.0190396	down	serine-rich protein [Brassica rapa]
BnaC06g09210D	21	3.66667	AT1G51920.1	-2.3898	0.0191548	down	uncharacterized protein [Arabidopsis thaliana] &gt;gi|332194614|gb|AEE32735.1| uncharacterized protein AT1G51920 [Arabidopsis thaliana]
BnaA08g30310D	47.3333	14	AT4G16610.1	-1.64467	0.0191565	down	C2H2-like zinc finger protein, putative [Theobroma cacao] &gt;gi|508777074|gb|EOY24330.1| C2H2-like zinc finger protein, putative [Theobroma cacao]
BnaC03g15150D	43	13.3333	AT5G53210.1	-1.57562	0.0191565	down	predicted protein [Arabidopsis lyrata subsp. lyrata] &gt;gi|297311794|gb|EFH42218.1| predicted protein [Arabidopsis lyrata subsp. lyrata]
BnaC03g38250D	34.3333	10	AT3G13960.1	-1.62684	0.0192168	down	growth-regulating factor 5 [Brassica rapa subsp. pekinensis]
BnaAnng04390D	35	9.66667	AT4G08570.1	-1.74402	0.0193644	down	heavy-metal-associated domain-containing protein [Arabidopsis thaliana] &gt;gi|3377812|gb|AAC28185.1| contains similarity to heavy-metal-associated domain containing proteins (Pfam: HMA.hm, score: 12.02) [Arabidopsis thaliana] &gt;gi|7267499|emb|CAB77982.1| putative metal-binding isoprenylated protein [Arabidopsis thaliana] &gt;gi|17979353|gb|AAL49902.1| putative metal-binding isoprenylated prote…
BnaA05g26030D	8.66667	---	---	-5.31897	0.0193892	down	---
BnaA06g27930D	49.6667	16	AT5G25840.1	-1.54609	0.0195056	down	unknown [Arabidopsis thaliana]
BnaC09g01040D	31	5.66667	AT3G26540.1	-2.43548	0.0196597	down	pentatricopeptide repeat-containing protein [Arabidopsis lyrata subsp. lyrata] &gt;gi|297322819|gb|EFH53240.1| pentatricopeptide repeat-containing protein [Arabidopsis lyrata subsp. lyrata]
BnaA03g17780D	45.6667	13.3333	AT2G38370.1	-1.67245	0.0197042	down	uncharacterized protein [Arabidopsis thaliana] &gt;gi|363805610|sp|F4ISY0.1|Y2837_ARATH RecName: Full=WEB family protein At2g38370 &gt;gi|330254435|gb|AEC09529.1| uncharacterized protein AT2G38370 [Arabidopsis thaliana]
BnaAnng29900D	68	17	AT2G24050.1	-1.69204	0.0199382	down	MIF4G domain-containing protein [Arabidopsis lyrata subsp. lyrata] &gt;gi|297326381|gb|EFH56801.1| MIF4G domain-containing protein [Arabidopsis lyrata subsp. lyrata]
BnaAnng01740D	8	---	---	-5.21663	0.020533	down	---
BnaC05g46660D	7.66667	---	AT3G05140.1	-5.23103	0.0206103	down	kinase family protein [Arabidopsis lyrata subsp. lyrata] &gt;gi|297330332|gb|EFH60751.1| kinase family protein [Arabidopsis lyrata subsp. lyrata]
BnaC09g04770D	126	20.3333	AT5G23630.1	-2.61487	0.0207452	down	putative cation-transporting ATPase [Arabidopsis thaliana] &gt;gi|12229714|sp|Q9LT02.1|ATY1_ARATH RecName: Full=Probable cation-transporting ATPase &gt;gi|8809697|dbj|BAA97238.1| cation-transporting ATPase [Arabidopsis thaliana] &gt;gi|332005809|gb|AED93192.1| putative cation-transporting ATPase [Arabidopsis thaliana]
BnaC04g32030D	25.3333	5.66667	AT2G04660.1	-1.99824	0.0207833	down	anaphase-promoting complex subunit 2 [Arabidopsis thaliana] &gt;gi|75151976|sp|Q8H1U5.1|APC2_ARATH RecName: Full=Anaphase-promoting complex subunit 2; AltName: Full=Cyclosome subunit 2 &gt;gi|23429518|gb|AAN10196.1| APC2 [Arabidopsis thaliana] &gt;gi|330250759|gb|AEC05853.1| anaphase-promoting complex subunit 2 [Arabidopsis thaliana]
BnaA05g03390D	40.6667	9	AT2G43510.1	-2.01634	0.0208084	down	rapeseed putative trypsin inhibitor 1 [Brassica napus]
BnaA04g04340D	43.3333	14	AT3G54110.1	-1.5249	0.0209629	down	uncoupling family protein PUMP2 [Arabidopsis thaliana] &gt;gi|297816716|ref|XP_002876241.1| ATPUMP1/UCP1 [Arabidopsis lyrata subsp. lyrata] &gt;gi|75220127|sp|O81845.1|PUMP1_ARATH RecName: Full=Mitochondrial uncoupling protein 1; Short=AtPUMP1 &gt;gi|7673023|gb|AAF66705.1|AF146226_1 putative uncoupling protein PUMP2 [Arabidopsis thaliana] &gt;gi|3451392|emb|CAA04638.1| mitochondrial uncoupling pr…
BnaC06g14240D	26.6667	6.33333	AT3G52910.1	-1.90476	0.0210607	down	putative protein [Arabidopsis thaliana]
BnaAnng07680D	35	9.66667	AT2G36026.1	-1.69984	0.021286	down	Ovate family protein [Arabidopsis thaliana] &gt;gi|330254101|gb|AEC09195.1| Ovate family protein [Arabidopsis thaliana]
BnaC05g27790D	15.3333	1.66667	---	-3.14554	0.02135	down	---
BnaCnng64670D	38.3333	11	---	-1.65336	0.02135	down	---
BnaCnng44550D	10.3333	0.333333	AT3G04530.1	-4.67194	0.0215523	down	phosphoenolpyruvate carboxylase kinase 2 [Arabidopsis thaliana] &gt;gi|15192724|gb|AAK84668.1| phosphoenolpyruvate carboxylase kinase 2 [Arabidopsis thaliana]
BnaA09g15090D	65.3333	16.3333	AT1G57750.1	-1.84168	0.0216516	down	alkane hydroxylase CYP96A15 [Arabidopsis thaliana] &gt;gi|332195338|gb|AEE33459.1| alkane hydroxylase CYP96A15 [Arabidopsis thaliana]
BnaC05g48840D	43	12.6667	AT3G01470.1	-1.68367	0.021788	down	unnamed protein product [Thellungiella halophila] &gt;gi|312283511|dbj|BAJ34621.1| unnamed protein product [Thellungiella halophila]
BnaC09g05660D	303	38.3333	AT5G62560.1	-3.00427	0.0218394	down	putative protein [Arabidopsis thaliana] &gt;gi|23198286|gb|AAN15670.1| putative protein [Arabidopsis thaliana]
BnaC03g15540D	33	8.33333	AT3G13920.1	-1.87663	0.0218508	down	predicted protein [Arabidopsis lyrata subsp. lyrata] &gt;gi|297337647|gb|EFH68064.1| predicted protein [Arabidopsis lyrata subsp. lyrata]
BnaCnng15740D	264	39	AT5G63180.1	-2.78466	0.0218975	down	putative pectate lyase 22 [Arabidopsis thaliana] &gt;gi|32129906|sp|Q93Z25.1|PEL22_ARATH RecName: Full=Probable pectate lyase 22; Flags: Precursor &gt;gi|16648840|gb|AAL25610.1| AT5g63180/MDC12_15 [Arabidopsis thaliana] &gt;gi|332010332|gb|AED97715.1| putative pectate lyase 22 [Arabidopsis thaliana]
BnaC08g39640D	37	11.3333	AT1G14430.1	-1.55321	0.0220563	down	glyoxal oxidase-related protein [Arabidopsis thaliana] &gt;gi|7262685|gb|AAF43943.1|AC012188_20 Weak similarity to glyoxal oxidase (glx2) from Phanerochaete chrysosporium gb|L47287 [Arabidopsis thaliana] &gt;gi|332191041|gb|AEE29162.1| glyoxal oxidase-related protein [Arabidopsis thaliana]
BnaA08g07820D	22.6667	3.66667	---	-2.49406	0.0222282	down	---
BnaC05g36120D	30.3333	7.66667	AT3G42170.1	-1.83654	0.0225443	down	putative protein [Arabidopsis thaliana]
BnaA03g20380D	41.6667	13	AT2G43680.1	-1.55855	0.0226387	down	protein IQ-domain 13 [Arabidopsis thaliana] &gt;gi|6996305|emb|CAB75466.1| putative protein [Arabidopsis thaliana] &gt;gi|22135900|gb|AAM91532.1| putative protein [Arabidopsis thaliana] &gt;gi|24899697|gb|AAN65063.1| putative protein [Arabidopsis thaliana] &gt;gi|332646435|gb|AEE79956.1| protein IQ-domain 13 [Arabidopsis thaliana]
BnaC09g04080D	237.667	34	AT5G25265.1	-2.80708	0.0227491	down	unknown [Lotus japonicus]
BnaC01g41600D	7	---	AT1G14800.1	-5.07957	0.0233535	down	predicted protein [Arabidopsis lyrata subsp. lyrata] &gt;gi|297324744|gb|EFH55164.1| predicted protein [Arabidopsis lyrata subsp. lyrata]
BnaA07g35880D	18	2.33333	AT1G79950.1	-2.70606	0.0233638	down	RAD3-like DNA-binding helicase protein [Arabidopsis thaliana] &gt;gi|332198212|gb|AEE36333.1| RAD3-like DNA-binding helicase protein [Arabidopsis thaliana]
BnaC07g33230D	127.667	17.3333	AT4G15802.1	-2.58258	0.0234299	down	heat shock factor binding protein [Arabidopsis thaliana] &gt;gi|26453171|dbj|BAC43661.1| unknown protein [Arabidopsis thaliana] &gt;gi|28416759|gb|AAO42910.1| At4g15810 [Arabidopsis thaliana] &gt;gi|332658254|gb|AEE83654.1| heat shock factor binding protein [Arabidopsis thaliana]
BnaA05g15300D	7	---	AT1G51660.1	-5.11013	0.0237562	down	mitogen-activated protein kinase kinase 4.1 [Brassica napus]
BnaA04g19650D	31.6667	9	AT2G33640.1	-1.68355	0.0237886	down	zinc finger family protein [Arabidopsis lyrata subsp. lyrata] &gt;gi|297325301|gb|EFH55721.1| zinc finger family protein [Arabidopsis lyrata subsp. lyrata]
BnaC01g43640D	35	5.66667	AT3G23050.1	-2.6574	0.0240101	down	auxin-responsive protein IAA [Brassica rapa]
BnaC06g27340D	29.6667	8	AT1G65980.1	-1.75053	0.0240646	down	type 2 peroxiredoxin [Brassica rapa subsp. pekinensis] &gt;gi|83032224|gb|ABB97029.1| unknown [Brassica rapa]
BnaC05g45550D	23.3333	4.33333	AT3G06290.1	-2.28217	0.024078	down	SAC3/GANP/Nin1/mts3/eIF-3 p25 family protein [Arabidopsis thaliana] &gt;gi|332640848|gb|AEE74369.1| SAC3/GANP/Nin1/mts3/eIF-3 p25 family protein [Arabidopsis thaliana]
BnaC07g29760D	7	---	AT5G24790.1	-5.09666	0.0240995	down	uncharacterized protein [Arabidopsis thaliana] &gt;gi|10129658|emb|CAC08253.1| putative protein [Arabidopsis thaliana] &gt;gi|332005979|gb|AED93362.1| uncharacterized protein AT5G24790 [Arabidopsis thaliana]
BnaA04g17550D	18	2.66667	AT2G30470.1	-2.58227	0.0241174	down	unnamed protein product [Thellungiella halophila]
BnaA07g15850D	25.3333	5.66667	AT3G52910.1	-2.08528	0.0241786	down	putative protein [Arabidopsis thaliana]
BnaC02g32720D	10	0.333333	---	-4.61571	0.0247977	down	---
BnaC09g03680D	25.6667	5.33333	AT5G26330.1	-2.21681	0.025028	down	plastocyanin-like domain-containing protein / putative mavicyanin [Arabidopsis thaliana] &gt;gi|3319353|gb|AAC26242.1| contains similarity to copper-binding proteins [Arabidopsis thaliana] &gt;gi|45752728|gb|AAS76262.1| At5g26330 [Arabidopsis thaliana] &gt;gi|51968496|dbj|BAD42940.1| copper binding protein - like, predicted GPI-anchored protein [Arabidopsis thaliana] &gt;gi|332006169|gb|AED93552.…
BnaCnng50110D	177	28	AT5G63510.2	-2.59691	0.0256379	down	gamma carbonic anhydrase like 1 [Arabidopsis thaliana] &gt;gi|25091501|sp|Q9FMV1.1|GCAL1_ARATH RecName: Full=Gamma carbonic anhydrase-like 1, mitochondrial; Short=AtCAL1; Short=GAMMA CAL1; Flags: Precursor &gt;gi|9758292|dbj|BAB08816.1| unnamed protein product [Arabidopsis thaliana] &gt;gi|332010377|gb|AED97760.1| gamma carbonic anhydrase like 1 [Arabidopsis thaliana]
BnaC02g35930D	29.3333	6.33333	AT3G26120.1	-1.98915	0.025879	down	unnamed protein product [Arabidopsis thaliana]
BnaAnng30550D	27.6667	6	AT5G56880.1	-1.95969	0.025879	down	uncharacterized protein [Arabidopsis thaliana] &gt;gi|8809656|dbj|BAA97207.1| unnamed protein product [Arabidopsis thaliana] &gt;gi|208879512|gb|ACI31301.1| At5g56880 [Arabidopsis thaliana] &gt;gi|332009435|gb|AED96818.1| uncharacterized protein AT5G56880 [Arabidopsis thaliana]
BnaC08g41610D	25.3333	6	AT1G12020.1	-1.90218	0.0261425	down	unknown [Brassica rapa]
BnaA04g24790D	26.3333	6.66667	AT2G43050.1	-1.84324	0.0261542	down	pectinesterase family protein [Arabidopsis lyrata subsp. lyrata] &gt;gi|297325858|gb|EFH56278.1| pectinesterase family protein [Arabidopsis lyrata subsp. lyrata]
BnaAnng09550D	22.6667	4.33333	AT3G11690.1	-2.30254	0.026296	down	uncharacterized protein [Arabidopsis thaliana] &gt;gi|6041821|gb|AAF02136.1|AC009918_8 unknown protein [Arabidopsis thaliana] &gt;gi|194579021|gb|ACF75544.1| At3g11690 [Arabidopsis thaliana] &gt;gi|332641563|gb|AEE75084.1| uncharacterized protein AT3G11690 [Arabidopsis thaliana]
BnaC09g25820D	20	3.66667	AT4G29810.1	-2.28807	0.0267101	down	mitogen-associated protein kinase kinase 1 [Brassica napus]
BnaA09g06960D	30	7.66667	AT5G09830.1	-1.79562	0.0268561	down	putative transcription regulator [Jatropha curcas]
BnaCnng31290D	36.6667	9.66667	AT3G11470.1	-1.81175	0.0270249	down	4&apos;-phosphopantetheinyl transferase superfamily [Arabidopsis thaliana] &gt;gi|17979266|gb|AAL49949.1| AT3g11470/F24K9_14 [Arabidopsis thaliana] &gt;gi|20147157|gb|AAM10295.1| AT3g11470/F24K9_14 [Arabidopsis thaliana] &gt;gi|332641530|gb|AEE75051.1| 4&apos;-phosphopantetheinyl transferase superfamily [Arabidopsis thaliana]
BnaCnng64810D	18.6667	2.66667	AT3G11964.1	-2.72559	0.0271168	down	protein ribosomal RNA processing 5 [Arabidopsis thaliana] &gt;gi|332641610|gb|AEE75131.1| protein ribosomal RNA processing 5 [Arabidopsis thaliana]
BnaC09g03530D	7	---	AT5G26660.1	-5.05887	0.0271168	down	transcription factor MYB86 [Arabidopsis thaliana] &gt;gi|56749347|sp|Q8LPH6.1|MYB86_ARATH RecName: Full=Transcription factor MYB86; AltName: Full=Myb homolog 4; Short=AtMyb4; AltName: Full=Myb-related protein 86; Short=AtMYB86 &gt;gi|20466622|gb|AAM20628.1| transcription factor ATMYB4 [Arabidopsis thaliana] &gt;gi|30984580|gb|AAP42753.1| At5g26655 [Arabidopsis thaliana] &gt;gi|41619424|gb|AAS1009…
BnaC03g70560D	17.6667	2	AT1G55475.1	-3.07503	0.0271168	down	uncharacterized protein [Arabidopsis thaliana] &gt;gi|15810163|gb|AAL07225.1| unknown protein [Arabidopsis thaliana] &gt;gi|53850543|gb|AAU95448.1| At1g55475 [Arabidopsis thaliana] &gt;gi|332195128|gb|AEE33249.1| uncharacterized protein AT1G55475 [Arabidopsis thaliana]
BnaC09g04820D	557.667	114.333	AT5G23540.1	-2.22781	0.0272974	down	26S proteasome non-ATPase regulatory subunit 14 [Arabidopsis thaliana] &gt;gi|51701846|sp|Q9LT08.1|PSDE_ARATH RecName: Full=26S proteasome non-ATPase regulatory subunit 14 homolog; AltName: Full=26S proteasome regulatory subunit RPN11; Short=AtRPN11 &gt;gi|8809705|dbj|BAA97246.1| 26S proteasome, non-ATPase regulatory subunit [Arabidopsis thaliana] &gt;gi|17979145|gb|AAL49768.1| putative 26S prote…
BnaA09g03450D	23.3333	5.33333	AT5G28640.1	-1.98482	0.0273876	down	GRF1-interacting factor 1 [Arabidopsis thaliana] &gt;gi|75154315|sp|Q8L8A5.1|GIF1_ARATH RecName: Full=GRF1-interacting factor 1; Short=AtGIF1; AltName: Full=Protein ANGUSTIFOLIA 3; AltName: Full=Transcription coactivator GIF1 &gt;gi|21539890|gb|AAM52881.1| GRF1-interacting factor 1 [Arabidopsis thaliana] &gt;gi|27754436|gb|AAO22666.1| unknown protein [Arabidopsis thaliana] &gt;gi|28394097|gb|AAO4…
BnaCnng15660D	24.3333	5	AT5G63080.1	-2.15359	0.0274153	down	HR demethylase JMJ20 [Arabidopsis thaliana] &gt;gi|51970546|dbj|BAD43965.1| unnamed protein product [Arabidopsis thaliana] &gt;gi|66792698|gb|AAY56451.1| At5g63080 [Arabidopsis thaliana] &gt;gi|332010314|gb|AED97697.1| 2-oxoglutarate (2OG) and Fe(II)-dependent oxygenase superfamily protein [Arabidopsis thaliana]
BnaC09g01110D	858.333	150.333	AT3G26570.2	-2.49682	0.027467	down	PHT2_1 [Arabidopsis lyrata subsp. lyrata] &gt;gi|297321160|gb|EFH51581.1| PHT2_1 [Arabidopsis lyrata subsp. lyrata]
BnaC09g02950D	42.3333	11.3333	AT5G27990.1	-1.81366	0.0275149	down	pre-rRNA-processing protein TSR2, conserved region-containing protein [Arabidopsis thaliana] &gt;gi|21593848|gb|AAM65815.1| unknown [Arabidopsis thaliana] &gt;gi|98960945|gb|ABF58956.1| At5g27990 [Arabidopsis thaliana] &gt;gi|332006373|gb|AED93756.1| pre-rRNA-processing protein TSR2, conserved region-containing protein [Arabidopsis thaliana]
BnaC01g33830D	12.6667	0.333333	AT3G18830.1	-4.90087	0.0276406	down	ATPLT5 [Arabidopsis lyrata subsp. lyrata] &gt;gi|297331121|gb|EFH61540.1| ATPLT5 [Arabidopsis lyrata subsp. lyrata]
BnaA09g09190D	21.3333	3.66667	---	-2.46247	0.0282688	down	---
BnaCnng12290D	7.33333	---	AT4G15430.2	-5.17246	0.028471	down	ERD (early-responsive to dehydration stress) family protein [Arabidopsis thaliana] &gt;gi|332658203|gb|AEE83603.1| ERD (early-responsive to dehydration stress) family protein [Arabidopsis thaliana]
BnaA07g06920D	48.6667	15	AT1G31310.1	-1.65125	0.0286913	down	hydroxyproline-rich glycoprotein-like protein [Arabidopsis thaliana] &gt;gi|332193218|gb|AEE31339.1| hydroxyproline-rich glycoprotein-like protein [Arabidopsis thaliana]
BnaA03g54270D	42.3333	11	AT2G05642.1	-1.84825	0.0287658	down	predicted protein [Arabidopsis lyrata subsp. lyrata] &gt;gi|297324744|gb|EFH55164.1| predicted protein [Arabidopsis lyrata subsp. lyrata]
BnaA08g08850D	17.3333	2.66667	AT4G18550.1	-2.63973	0.0288686	down	lipase class 3 family protein [Arabidopsis lyrata subsp. lyrata] &gt;gi|297313821|gb|EFH44244.1| lipase class 3 family protein [Arabidopsis lyrata subsp. lyrata]
BnaA03g25230D	23	5	---	-2.05931	0.0289795	down	---
BnaC03g10270D	14	1.33333	AT5G20790.1	-3.28266	0.0292012	down	unknown [Arabidopsis thaliana]
BnaAnng25840D	7.33333	---	AT1G65930.1	-5.14232	0.02997	down	NADP+-dependent isocitrate dehydrogenase [Arabidopsis thaliana] &gt;gi|75266240|sp|Q9SRZ6.1|ICDHC_ARATH RecName: Full=Cytosolic isocitrate dehydrogenase [NADP] &gt;gi|6227018|gb|AAF06054.1|AC009513_10 Strong similarity to gb|AF155333 NADP-specific isocitrate dehydrogenase from Oryza sativa. ESTs gb|R30474, gb|H36712, gb|T22563, gb|N97293, gb|T43729, gb|Z17440, gb|Z34193, gb|Z46528, gb|T14072, gb|…
BnaAnng24130D	30	3.66667	AT2G36830.1	-2.84313	0.0299711	down	tonoplast intrinsic protein bobTIP26-2 [Brassica oleracea var. botrytis]
BnaA02g07110D	109.333	15	AT5G59310.1	-2.73356	0.0300389	down	nonspecific lipid-transfer protein precursor [Brassica napus]
BnaC05g44930D	28.3333	7.66667	AT3G07060.1	-1.71845	0.0308522	down	EMB1974 [Arabidopsis lyrata subsp. lyrata] &gt;gi|297328348|gb|EFH58767.1| EMB1974 [Arabidopsis lyrata subsp. lyrata]
BnaC04g56400D	6.66667	---	AT2G30670.1	-5.00332	0.031161	down	NAD(P)-binding Rossmann-fold superfamily protein [Arabidopsis thaliana] &gt;gi|2880044|gb|AAC02738.1| putative tropinone reductase [Arabidopsis thaliana] &gt;gi|330253331|gb|AEC08425.1| NAD(P)-binding Rossmann-fold superfamily protein [Arabidopsis thaliana]
BnaC09g50920D	533	102.667	AT5G62810.1	-2.36542	0.031237	down	PEX14 [Arabidopsis thaliana]
BnaCnng48380D	41	12	AT5G25790.1	-1.6671	0.0315135	down	Tesmin/TSO1-like CXC domain-containing protein [Arabidopsis thaliana] &gt;gi|395455100|sp|F4JY84.1|TCX7_ARATH RecName: Full=Protein tesmin/TSO1-like CXC 7; Short=AtTCX7 &gt;gi|332006105|gb|AED93488.1| Tesmin/TSO1-like CXC domain-containing protein [Arabidopsis thaliana]
BnaA02g13870D	34.3333	9.33333	AT1G68480.1	-1.68816	0.0316277	down	zinc finger protein JAGGED [Arabidopsis thaliana] &gt;gi|75324671|sp|Q6S591.1|JAG_ARATH RecName: Full=Zinc finger protein JAGGED &gt;gi|39726198|gb|AAR30036.1| JAGGED [Arabidopsis thaliana] &gt;gi|332196677|gb|AEE34798.1| zinc finger protein JAGGED [Arabidopsis thaliana]
BnaA09g14110D	21	3.33333	AT1G60500.1	-2.45255	0.0316904	down	dynamin family protein [Arabidopsis lyrata subsp. lyrata] &gt;gi|297333980|gb|EFH64398.1| dynamin family protein [Arabidopsis lyrata subsp. lyrata]
BnaA10g29000D	21	2.66667	AT5G56950.1	-2.88215	0.0318087	down	nucleosome assembly protein 1;3 [Arabidopsis thaliana] &gt;gi|75166383|sp|Q94K07.1|NAP1C_ARATH RecName: Full=Nucleosome assembly protein 1;3; Short=AtNAP1;3; AltName: Full=Nucleosome/chromatin assembly factor group A3; Flags: Precursor &gt;gi|13877573|gb|AAK43864.1|AF370487_1 nucleosome assembly protein [Arabidopsis thaliana] &gt;gi|17978721|gb|AAL47354.1| nucleosome assembly protein [Arabidopsis…
BnaC05g35860D	10.6667	0.333333	AT3G17690.1	-4.66094	0.0320975	down	ATCNGC19 [Arabidopsis lyrata subsp. lyrata] &gt;gi|297328919|gb|EFH59338.1| ATCNGC19 [Arabidopsis lyrata subsp. lyrata]
BnaC09g01300D	33	10	AT3G27010.1	-1.62066	0.0321817	down	transcription factor TCP20 [Arabidopsis thaliana] &gt;gi|75273954|sp|Q9LSD5.1|TCP20_ARATH RecName: Full=Transcription factor TCP20 &gt;gi|9279624|dbj|BAB01082.1| unnamed protein product [Arabidopsis thaliana] &gt;gi|11595501|emb|CAC18326.1| putative transcription factor [Arabidopsis thaliana] &gt;gi|26451403|dbj|BAC42801.1| unknown protein [Arabidopsis thaliana] &gt;gi|29824137|gb|AAP04029.1| unk…
BnaA04g28400D	9.33333	0.333333	---	-4.52185	0.0322349	down	---
BnaC05g45890D	6.66667	---	AT5G26731.1	-5.00695	0.0323649	down	unknown [Arabidopsis thaliana]
BnaCnng15690D	160	32.6667	AT5G63110.1	-2.24717	0.0323978	down	RPD3-like histone deacetylase [Arabidopsis thaliana] &gt;gi|75262723|sp|Q9FML2.1|HDA6_ARATH RecName: Full=Histone deacetylase 6 &gt;gi|10177292|dbj|BAB10553.1| histone deacetylase [Arabidopsis thaliana] &gt;gi|18176319|gb|AAL60022.1| putative histone deacetylase [Arabidopsis thaliana] &gt;gi|21593886|gb|AAM65853.1| histone deacetylase [Arabidopsis thaliana] &gt;gi|23296897|gb|AAN13198.1| putative…
BnaC01g44130D	10.3333	0.333333	AT3G17000.1	-4.62159	0.0331373	down	ubiquitin-conjugating enzyme 31 [Arabidopsis lyrata subsp. lyrata] &gt;gi|297328877|gb|EFH59296.1| ubiquitin-conjugating enzyme 31 [Arabidopsis lyrata subsp. lyrata]
BnaA06g02330D	32.3333	9.66667	AT1G51460.1	-1.57818	0.033166	down	abc transporter family protein [Arabidopsis lyrata subsp. lyrata] &gt;gi|297340160|gb|EFH70577.1| abc transporter family protein [Arabidopsis lyrata subsp. lyrata]
BnaCnng15830D	393	76.3333	AT5G63410.1	-2.36447	0.0332099	down	Leucine-rich repeat protein kinase family protein [Arabidopsis thaliana] &gt;gi|28392931|gb|AAO41901.1| putative leucine-rich repeat transmembrane protein kinase [Arabidopsis thaliana] &gt;gi|28827534|gb|AAO50611.1| putative leucine-rich repeat transmembrane protein kinase [Arabidopsis thaliana] &gt;gi|224589743|gb|ACN59403.1| leucine-rich repeat receptor-like protein kinase [Arabidopsis thaliana…
BnaC02g14830D	22.3333	5	AT5G52890.2	-2.06679	0.0333285	down	uncharacterized protein [Arabidopsis thaliana] &gt;gi|10177103|dbj|BAB10437.1| unnamed protein product [Arabidopsis thaliana] &gt;gi|332008891|gb|AED96274.1| uncharacterized protein AT5G52890 [Arabidopsis thaliana]
BnaCnng31280D	31	8.66667	AT3G11460.1	-1.75428	0.0340258	down	pentatricopeptide repeat-containing protein [Arabidopsis lyrata subsp. lyrata] &gt;gi|297328573|gb|EFH58992.1| pentatricopeptide repeat-containing protein [Arabidopsis lyrata subsp. lyrata]
BnaC09g04350D	482	125.667	AT5G24490.1	-1.91276	0.0343301	down	putative 30S ribosomal protein [Arabidopsis thaliana] &gt;gi|13877771|gb|AAK43963.1|AF370148_1 unknown protein [Arabidopsis thaliana] &gt;gi|29824163|gb|AAP04042.1| unknown protein [Arabidopsis thaliana] &gt;gi|332005933|gb|AED93316.1| putative 30S ribosomal protein [Arabidopsis thaliana]
BnaA05g10560D	7	---	AT2G32680.1	-5.10077	0.0345104	down	leucine-rich repeat family protein [Brassica oleracea]
BnaC09g02280D	1229.33	256.667	AT5G48160.2	-2.24718	0.0345723	down	PHD finger protein OBERON 2 [Arabidopsis thaliana] &gt;gi|79330131|ref|NP_001032031.1| PHD finger protein OBERON 2 [Arabidopsis thaliana] &gt;gi|75180552|sp|Q9LUB7.1|OBE2_ARATH RecName: Full=Protein OBERON 2; AltName: Full=Potyvirus VPg-interacting protein 1 &gt;gi|8777406|dbj|BAA96996.1| unnamed protein product [Arabidopsis thaliana] &gt;gi|222424758|dbj|BAH20332.1| AT5G48160 [Arabidopsis thalia…
BnaC09g01630D	544.333	158	AT3G28180.1	-1.72873	0.0348196	down	xyloglucan glycosyltransferase 4 [Arabidopsis thaliana] &gt;gi|75273615|sp|Q9LJP4.1|CSLC4_ARATH RecName: Full=Xyloglucan glycosyltransferase 4; AltName: Full=Cellulose synthase-like protein C4; Short=AtCslC4; AltName: Full=Xyloglucan synthase 4 &gt;gi|9279781|dbj|BAB01433.1| glucosyltransferase-like protein [Arabidopsis thaliana] &gt;gi|15810495|gb|AAL07135.1| unknown protein [Arabidopsis thalian…
BnaC09g02910D	262.333	42	AT3G04920.1	-2.62906	0.0348352	down	40S ribosomal protein S24 [Arabidopsis lyrata subsp. lyrata] &gt;gi|297328223|gb|EFH58642.1| 40S ribosomal protein S24 [Arabidopsis lyrata subsp. lyrata]
BnaAnng03030D	6.33333	---	AT3G05980.1	-4.95265	0.0348352	down	uncharacterized protein [Arabidopsis thaliana] &gt;gi|6671959|gb|AAF23218.1|AC013454_5 unknown protein [Arabidopsis thaliana] &gt;gi|21617931|gb|AAM66981.1| unknown [Arabidopsis thaliana] &gt;gi|89001041|gb|ABD59110.1| At3g05980 [Arabidopsis thaliana] &gt;gi|332640805|gb|AEE74326.1| uncharacterized protein AT3G05980 [Arabidopsis thaliana]
BnaA01g35350D	12	1	---	-3.44268	0.0350505	down	---
BnaC09g02680D	6.66667	---	AT5G49360.1	-4.98513	0.0351503	down	xylosidase [Arabidopsis thaliana]
BnaA08g10540D	17.6667	2.66667	AT4G22950.1	-2.66823	0.0352203	down	agamous-like MADS-box protein AGL19 [Arabidopsis thaliana] &gt;gi|12229640|sp|O82743.1|AGL19_ARATH RecName: Full=Agamous-like MADS-box protein AGL19 &gt;gi|11545543|gb|AAG37901.1|AF312664_1 MADS-box protein AGL19 [Arabidopsis thaliana] &gt;gi|3292820|emb|CAA19810.1| putative MADS Box / AGL protein [Arabidopsis thaliana] &gt;gi|7269142|emb|CAB79250.1| putative MADS Box / AGL protein [Arabidopsis t…
BnaC09g03250D	625.333	150	AT5G27650.1	-2.05014	0.0355069	down	PWWP domain-containing protein [Arabidopsis thaliana] &gt;gi|332006328|gb|AED93711.1| PWWP domain-containing protein [Arabidopsis thaliana]
BnaC09g05150D	26.6667	5.66667	AT5G61060.1	-2.22	0.0355233	down	histone deacetylase 5 [Arabidopsis thaliana] &gt;gi|75247631|sp|Q8RX28.1|HDA5_ARATH RecName: Full=Histone deacetylase 5 &gt;gi|20259320|gb|AAM13986.1| putative histone deacetylase [Arabidopsis thaliana] &gt;gi|21539579|gb|AAM53342.1| histone deacetylase-like protein [Arabidopsis thaliana] &gt;gi|23197730|gb|AAN15392.1| histone deacetylase-like protein [Arabidopsis thaliana] &gt;gi|332010034|gb|AE…
BnaC08g25000D	18	3.33333	AT3G54140.1	-2.28418	0.0356541	down	proton-dependent oligopeptide transport family protein [Populus trichocarpa] &gt;gi|550335888|gb|EEE92643.2| proton-dependent oligopeptide transport family protein [Populus trichocarpa]
BnaC09g01160D	1406	244.333	AT3G26740.1	-2.5291	0.0357201	down	light regulated protein-like protein [Brassica rapa]
BnaA03g54220D	17.6667	2.66667	AT4G37690.1	-2.51544	0.0358386	down	glycosyltransferase 6 [Arabidopsis thaliana] &gt;gi|46576348|sp|Q9SZG1.1|GT6_ARATH RecName: Full=Glycosyltransferase 6; Short=AtGT6 &gt;gi|4468994|emb|CAB38308.1| putative protein [Arabidopsis thaliana] &gt;gi|7270752|emb|CAB80434.1| putative protein [Arabidopsis thaliana] &gt;gi|111074500|gb|ABH04623.1| At4g37690 [Arabidopsis thaliana] &gt;gi|332661428|gb|AEE86828.1| glycosyltransferase 6 [Arabi…
BnaA05g24080D	6.33333	---	AT5G11890.1	-4.93775	0.0360013	down	PREDICTED: uncharacterized protein LOC101307667 [Fragaria vesca subsp. vesca]
BnaC03g52350D	12.3333	0.666667	AT3G49600.1	-3.99313	0.0360023	down	putative protein [Arabidopsis thaliana]
BnaA02g27800D	19.3333	3.66667	AT3G26120.1	-2.27652	0.0363705	down	unnamed protein product [Arabidopsis thaliana]
BnaC09g05340D	117.333	20	AT5G61530.1	-2.53323	0.0364388	down	small G protein family protein [Arabidopsis lyrata subsp. lyrata] &gt;gi|297310571|gb|EFH40995.1| small G protein family protein [Arabidopsis lyrata subsp. lyrata]
BnaC03g29090D	31.3333	9	AT4G10640.1	-1.67895	0.0368435	down	IQ-domain 16 [Arabidopsis lyrata subsp. lyrata] &gt;gi|297318367|gb|EFH48789.1| IQ-domain 16 [Arabidopsis lyrata subsp. lyrata]
BnaC08g14130D	16.3333	2.66667	AT1G10270.1	-2.48775	0.0369878	down	predicted protein [Arabidopsis lyrata subsp. lyrata] &gt;gi|297326016|gb|EFH56436.1| predicted protein [Arabidopsis lyrata subsp. lyrata]
BnaC05g44860D	28.3333	8	---	-1.72522	0.0370592	down	---
BnaC09g02890D	10	0.333333	---	-4.59568	0.0372174	down	---
BnaC08g08130D	14.3333	1.33333	AT5G33290.1	-3.25	0.0373241	down	xylogalacturonan beta-1,3-xylosyltransferase [Arabidopsis thaliana] &gt;gi|292630939|sp|Q94AA9.2|XGD1_ARATH RecName: Full=Xylogalacturonan beta-1,3-xylosyltransferase; AltName: Full=Protein XYLOGALACTURONAN DEFICIENT 1 &gt;gi|332006509|gb|AED93892.1| xylogalacturonan beta-1,3-xylosyltransferase [Arabidopsis thaliana] &gt;gi|591401750|gb|AHL38602.1| glycosyltransferase, partial [Arabidopsis thalia…
BnaC09g06170D	20.6667	4	AT5G63905.1	-2.27882	0.0373923	down	Uncharacterized protein isoform 1 [Theobroma cacao] &gt;gi|590596994|ref|XP_007018490.1| Uncharacterized protein isoform 1 [Theobroma cacao] &gt;gi|508723817|gb|EOY15714.1| Uncharacterized protein isoform 1 [Theobroma cacao] &gt;gi|508723818|gb|EOY15715.1| Uncharacterized protein isoform 1 [Theobroma cacao]
BnaC04g36620D	12.3333	1	AT5G54060.1	-3.47756	0.0375512	down	UDP-glucose:flavonoid 3-O-glucosyltransferase 2 [Brassica rapa subsp. oleifera]
BnaA09g07120D	34.3333	9	AT5G65210.5	-1.75119	0.0381019	down	TGA2 protein [Brassica rapa subsp. pekinensis]
BnaC04g06110D	19.3333	2.33333	AT2G39470.1	-2.96029	0.0382753	down	PsbP-like protein 2 [Arabidopsis thaliana] &gt;gi|75099839|sp|O80634.2|PPL2_ARATH RecName: Full=PsbP-like protein 2, chloroplastic; AltName: Full=Photosynthetic NDH subunit of lumenal location 1; Flags: Precursor &gt;gi|14532688|gb|AAK64145.1| unknown protein [Arabidopsis thaliana] &gt;gi|20197110|gb|AAC27838.2| PsbP domain protein, putative [Arabidopsis thaliana] &gt;gi|21553760|gb|AAM62853.1| u…
BnaC02g45370D	12	1	AT3G20370.1	-3.46286	0.038281	down	predicted protein [Arabidopsis lyrata subsp. lyrata] &gt;gi|297339268|gb|EFH69685.1| predicted protein [Arabidopsis lyrata subsp. lyrata]
BnaCnng25220D	6.33333	---	AT4G10710.1	-4.91504	0.0386209	down	Global transcription factor C isoform 1 [Theobroma cacao] &gt;gi|590645008|ref|XP_007031234.1| Global transcription factor C isoform 1 [Theobroma cacao] &gt;gi|508719838|gb|EOY11735.1| Global transcription factor C isoform 1 [Theobroma cacao] &gt;gi|508719839|gb|EOY11736.1| Global transcription factor C isoform 1 [Theobroma cacao]
BnaA03g15840D	19	3.33333	---	-2.32677	0.038736	down	---
BnaA07g07180D	6.33333	---	AT1G53380.3	-4.91886	0.0387806	down	uncharacterized protein [Arabidopsis thaliana] &gt;gi|79319849|ref|NP_001031180.1| uncharacterized protein [Arabidopsis thaliana] &gt;gi|145325413|ref|NP_001077711.1| uncharacterized protein [Arabidopsis thaliana] &gt;gi|7769865|gb|AAF69543.1|AC008007_18 F12M16.27 [Arabidopsis thaliana] &gt;gi|48958495|gb|AAT47800.1| At1g53380 [Arabidopsis thaliana] &gt;gi|53828581|gb|AAU94400.1| At1g53380 [Arabi…
BnaC09g03000D	7	---	AT5G27200.1	-5.02652	0.0388222	down	acyl carrier protein 5 [Arabidopsis thaliana] &gt;gi|75276868|sp|O04652.1|ACP5_ARATH RecName: Full=Acyl carrier protein 5, chloroplastic; Flags: Precursor &gt;gi|2191185|gb|AAB61070.1| A_TM021B04.6 gene product [Arabidopsis thaliana] &gt;gi|332006274|gb|AED93657.1| acyl carrier protein 5 [Arabidopsis thaliana]
BnaC07g26110D	45	14.3333	AT3G30725.1	-1.5984	0.0389277	down	glutamine dumper 6 [Arabidopsis thaliana] &gt;gi|122214817|sp|Q3EAV6.1|GDU6_ARATH RecName: Full=Protein GLUTAMINE DUMPER 6 &gt;gi|332644133|gb|AEE77654.1| glutamine dumper 6 [Arabidopsis thaliana]
BnaC03g06930D	23.6667	6	AT5G15430.1	-1.85354	0.0389654	down	calmodulin-binding protein-like protein [Arabidopsis thaliana] &gt;gi|9755798|emb|CAC01742.1| putative protein [Arabidopsis thaliana] &gt;gi|50253518|gb|AAT71961.1| At5g15430 [Arabidopsis thaliana] &gt;gi|53850533|gb|AAU95443.1| At5g15430 [Arabidopsis thaliana] &gt;gi|332004777|gb|AED92160.1| calmodulin-binding protein-like protein [Arabidopsis thaliana]
BnaC09g01120D	41	11.6667	AT3G26600.1	-1.76653	0.0390034	down	armadillo/beta-catenin repeat family protein [Arabidopsis lyrata subsp. lyrata] &gt;gi|297321163|gb|EFH51584.1| armadillo/beta-catenin repeat family protein [Arabidopsis lyrata subsp. lyrata]
BnaC09g05080D	1287	264.667	AT5G60920.1	-2.28763	0.0392388	down	glycosylphosphatidylinositol-anchored protein COBRA [Arabidopsis thaliana] &gt;gi|34222620|sp|Q94KT8.1|COBRA_ARATH RecName: Full=Protein COBRA; AltName: Full=Cell expansion protein; Flags: Precursor &gt;gi|14193657|gb|AAK56072.1|AF319663_1 putative glycosylphosphatidylinositol-anchored protein [Arabidopsis thaliana] &gt;gi|20453072|gb|AAM19781.1| AT5g60920/MSL3_40 [Arabidopsis thaliana] &gt;gi|24…
BnaC09g05450D	591.667	89	AT5G62000.3	-2.75802	0.0393464	down	AT5g62000/mtg10_20 [Arabidopsis thaliana] &gt;gi|24111405|gb|AAN46837.1| At5g62000/mtg10_20 [Arabidopsis thaliana]
BnaCnng54330D	180.667	35	AT3G61110.1	-2.33709	0.0397719	down	ribosomal protein S27 [Brassica rapa]
BnaA05g10550D	7	---	AT2G33030.1	-5.01919	0.0398739	down	receptor like protein 25 [Arabidopsis thaliana] &gt;gi|20196854|gb|AAC04917.2| similar to disease resistance protein (Cf-2.2) [Arabidopsis thaliana] &gt;gi|20196993|gb|AAM14861.1| similar to disease resistance protein (Cf-2.2) [Arabidopsis thaliana] &gt;gi|330253682|gb|AEC08776.1| receptor like protein 25 [Arabidopsis thaliana]
BnaC02g06260D	8.66667	0.333333	---	-4.4213	0.0400194	down	---
BnaA07g36970D	19.6667	3.33333	AT1G26210.1	-2.49523	0.0404802	down	unknown [Arabidopsis thaliana]
BnaC05g48160D	8.66667	0.333333	AT3G03580.1	-4.42937	0.0406196	down	pentatricopeptide repeat-containing protein [Arabidopsis lyrata subsp. lyrata] &gt;gi|297330236|gb|EFH60655.1| pentatricopeptide repeat-containing protein [Arabidopsis lyrata subsp. lyrata]
BnaC04g11940D	38.3333	12	AT2G32765.1	-1.58006	0.0407115	down	small ubiquitin-related modifier 5 [Arabidopsis thaliana] &gt;gi|75248527|sp|Q8VZI7.1|SUMO5_ARATH RecName: Full=Small ubiquitin-related modifier 5; Short=AtSUMO5 &gt;gi|17381257|gb|AAL36047.1| At2g32760/F24L7.10 [Arabidopsis thaliana] &gt;gi|20197060|gb|AAM14900.1| Expressed protein [Arabidopsis thaliana] &gt;gi|20453371|gb|AAM19924.1| At2g32760/F24L7.10 [Arabidopsis thaliana] &gt;gi|21592622|gb|…
BnaC09g06070D	19	3	AT5G63700.1	-2.65156	0.0411626	down	zinc finger family protein [Arabidopsis lyrata subsp. lyrata] &gt;gi|297312406|gb|EFH42830.1| zinc finger family protein [Arabidopsis lyrata subsp. lyrata]
BnaC05g37480D	30	8.33333	AT3G15820.1	-1.74919	0.0412675	down	phosphatidylcholine:diacylglycerol cholinephosphotransferase [Arabidopsis thaliana] &gt;gi|75274406|sp|Q9LVZ7.1|PDCT1_ARATH RecName: Full=Phosphatidylcholine:diacylglycerol cholinephosphotransferase 1; Short=AtPDCT1; AltName: Full=Protein REDUCED OLEATE DESATURATION 1 &gt;gi|11994354|dbj|BAB02313.1| unnamed protein product [Arabidopsis thaliana] &gt;gi|21554290|gb|AAM63365.1| unknown [Arabidopsis…
BnaCnng05950D	6.33333	---	AT3G02800.1	-4.90732	0.0413602	down	unknown protein [Arabidopsis thaliana] &gt;gi|34365627|gb|AAQ65125.1| At3g02800 [Arabidopsis thaliana]
BnaC04g08710D	11.6667	1	AT2G36610.1	-3.37351	0.0416599	down	predicted protein [Arabidopsis lyrata subsp. lyrata] &gt;gi|297325458|gb|EFH55878.1| predicted protein [Arabidopsis lyrata subsp. lyrata]
BnaA05g09760D	9.33333	0.333333	---	-4.49283	0.0416911	down	---
BnaC09g03670D	65.6667	21	AT5G26340.1	-1.63881	0.0417163	down	sugar transport protein 13 [Arabidopsis thaliana] &gt;gi|85701281|sp|Q94AZ2.2|STP13_ARATH RecName: Full=Sugar transport protein 13; AltName: Full=Hexose transporter 13; AltName: Full=Multicopy suppressor of snf4 deficiency protein 1 &gt;gi|9965739|gb|AAG10146.1|AF250340_1 putative hexose transporter MSS1 [Arabidopsis thaliana] &gt;gi|3319354|gb|AAC26243.1| contains similarity to sugar transporter…
BnaCnng15870D	105.333	16	AT5G63460.1	-2.73665	0.0418776	down	unnamed protein product [Arabidopsis thaliana]
BnaC09g02970D	418.667	60.3333	AT5G27120.1	-2.81075	0.0418776	down	putative SAR DNA-binding protein [Arabidopsis thaliana] &gt;gi|147744575|sp|O04658.2|NOP5A_ARATH RecName: Full=Probable nucleolar protein 5-1; AltName: Full=MAR-binding NOP56/58 homolog 1; AltName: Full=NOP58-like protein F108; AltName: Full=Nucleolar protein 58-1 &gt;gi|11878185|gb|AAG40836.1|AF302490_1 NOP58-like protein F108 [Arabidopsis thaliana] &gt;gi|18377656|gb|AAL66978.1| putative SAR DN…
BnaC07g34060D	7	---	AT4G17050.1	-5.01169	0.0422431	down	transcription factor [Arabidopsis lyrata subsp. lyrata] &gt;gi|297315960|gb|EFH46383.1| transcription factor [Arabidopsis lyrata subsp. lyrata]
BnaA07g22290D	8.66667	0.333333	AT1G74370.1	-4.42139	0.0423834	down	zinc finger family protein [Arabidopsis lyrata subsp. lyrata] &gt;gi|297334814|gb|EFH65232.1| zinc finger family protein [Arabidopsis lyrata subsp. lyrata]
BnaC09g24870D	29.3333	8.33333	AT4G09820.1	-1.67365	0.0427279	down	bHLH DNA binding domain transcription factor BnaC.TT8 [Brassica napus]
BnaC09g01280D	23.6667	5.66667	AT3G26960.1	-1.9226	0.0433765	down	predicted protein [Arabidopsis lyrata subsp. lyrata] &gt;gi|297321189|gb|EFH51610.1| predicted protein [Arabidopsis lyrata subsp. lyrata]
BnaAnng02510D	33	9.66667	AT3G05190.1	-1.64423	0.0435552	down	aminotransferase class IV family protein [Arabidopsis lyrata subsp. lyrata] &gt;gi|297328241|gb|EFH58660.1| aminotransferase class IV family protein [Arabidopsis lyrata subsp. lyrata]
BnaC03g15670D	22	5.33333	AT5G52070.1	-1.95026	0.0435552	down	unnamed protein product [Arabidopsis thaliana]
BnaC05g47560D	6	---	AT3G04000.1	-4.86118	0.0435646	down	short-chain dehydrogenase/reductase family protein [Arabidopsis lyrata subsp. lyrata] &gt;gi|297328165|gb|EFH58584.1| short-chain dehydrogenase/reductase family protein [Arabidopsis lyrata subsp. lyrata]
BnaA03g47300D	29.6667	8	AT4G25330.1	-1.68792	0.0436516	down	uncharacterized protein [Arabidopsis thaliana] &gt;gi|22136674|gb|AAM91656.1| unknown protein [Arabidopsis thaliana] &gt;gi|332659642|gb|AEE85042.1| uncharacterized protein AT4G25330 [Arabidopsis thaliana]
BnaA09g09670D	46	15	AT2G18630.1	-1.58094	0.0437509	down	At14a, putative [Arabidopsis thaliana] &gt;gi|20197572|gb|AAM15135.1| At14a, putative [Arabidopsis thaliana]
BnaC09g06280D	312	58.6667	AT5G64220.2	-2.36579	0.0437643	down	calmodulin-binding protein [Arabidopsis lyrata subsp. lyrata] &gt;gi|297310722|gb|EFH41146.1| calmodulin-binding protein [Arabidopsis lyrata subsp. lyrata]
BnaC08g48710D	23.6667	5.33333	AT3G49950.1	-1.9176	0.0437732	down	SCL domain class transcription factor [Theobroma cacao] &gt;gi|508699744|gb|EOX91640.1| SCL domain class transcription factor [Theobroma cacao]
BnaA03g35400D	14.6667	1.33333	AT3G19710.1	-3.32396	0.0438178	down	branched-chain aminotransferase 4 [Brassica rapa subsp. pekinensis]
BnaC03g68550D	11.3333	0.666667	AT4G14365.1	-3.96253	0.0438178	down	putative E3 ubiquitin-protein ligase XBAT35 [Arabidopsis thaliana] &gt;gi|15010672|gb|AAK73995.1| AT3g23280/K14B15_17 [Arabidopsis thaliana] &gt;gi|16974317|gb|AAL31143.1| AT3g23280/K14B15_17 [Arabidopsis thaliana] &gt;gi|332643226|gb|AEE76747.1| putative E3 ubiquitin-protein ligase XBAT35 [Arabidopsis thaliana]
BnaC09g01690D	15.3333	2	AT3G28455.1	-2.6834	0.0439981	down	protein CLAVATA3/ESR-related 25 [Arabidopsis thaliana] &gt;gi|75155901|sp|Q8LFL4.1|CLE25_ARATH RecName: Full=CLAVATA3/ESR (CLE)-related protein 25; Contains: RecName: Full=CLE25p; Flags: Precursor &gt;gi|21537003|gb|AAM61344.1| unknown [Arabidopsis thaliana] &gt;gi|332643926|gb|AEE77447.1| protein CLAVATA3/ESR-related 25 [Arabidopsis thaliana]
BnaA05g29820D	6	---	AT3G14040.1	-4.85318	0.0442298	down	exopolygalacturonase [Arabidopsis lyrata subsp. lyrata] &gt;gi|297330510|gb|EFH60929.1| exopolygalacturonase [Arabidopsis lyrata subsp. lyrata]
BnaC09g05810D	346.667	87.6667	AT5G62680.1	-1.98959	0.0444766	down	glucosinolate transporter-2 [Arabidopsis thaliana] &gt;gi|75180586|sp|Q9LV10.1|PTR53_ARATH RecName: Full=Protein NRT1/ PTR FAMILY 2.11; Short=AtNPF2.11; AltName: Full=Nitrate transporter 1.10; AltName: Full=Protein GLUCOSINOLATE TRANSPORTER-2 &gt;gi|8809664|dbj|BAA97215.1| peptide transporter [Arabidopsis thaliana] &gt;gi|222423295|dbj|BAH19623.1| AT5G62680 [Arabidopsis thaliana] &gt;gi|332010259…
BnaA01g23000D	19.3333	4	AT3G24420.1	-2.13622	0.044773	down	hydrolase, alpha/beta fold family protein [Arabidopsis lyrata subsp. lyrata] &gt;gi|297331484|gb|EFH61903.1| hydrolase, alpha/beta fold family protein [Arabidopsis lyrata subsp. lyrata]
BnaA09g09200D	22	5.33333	AT2G17620.1	-1.88928	0.0449287	down	cyclin 2a protein [Arabidopsis thaliana]
BnaC09g15270D	24.3333	6.33333	AT1G58460.1	-1.83802	0.0449785	down	At1g58460 [Arabidopsis thaliana]
BnaA08g25360D	6	---	AT4G38940.1	-4.88094	0.0454294	down	hypothetical protein EUTSA_v10029470mg [Eutrema salsugineum] &gt;gi|557098245|gb|ESQ38681.1| hypothetical protein EUTSA_v10029470mg [Eutrema salsugineum]
BnaCnng41690D	441.333	90.3333	AT3G32930.1	-2.26769	0.0458598	down	uncharacterized protein [Arabidopsis thaliana] &gt;gi|9294365|dbj|BAB02262.1| unnamed protein product [Arabidopsis thaliana] &gt;gi|15292709|gb|AAK92723.1| unknown protein [Arabidopsis thaliana] &gt;gi|21281097|gb|AAM45104.1| unknown protein [Arabidopsis thaliana] &gt;gi|332644183|gb|AEE77704.1| uncharacterized protein AT3G32930 [Arabidopsis thaliana]
BnaCnng76470D	32	9.33333	AT5G62790.1	-1.65102	0.0459054	down	1-deoxy-D-xylulose-5-phosphate reductoisomerase [Arabidopsis lyrata subsp. lyrata] &gt;gi|297312345|gb|EFH42769.1| 1-deoxy-D-xylulose-5-phosphate reductoisomerase [Arabidopsis lyrata subsp. lyrata]
BnaC05g45970D	6	---	AT3G05860.2	-4.84917	0.0459852	down	agamous-like MADS-box protein AGL45 [Arabidopsis halleri subsp. tatrica]
BnaC09g05380D	139	25.3333	AT5G61670.2	-2.43214	0.046131	down	OR [Brassica oleracea var. botrytis]
BnaA05g11110D	23.3333	6	AT2G31920.1	-1.84473	0.0463226	down	predicted protein [Arabidopsis lyrata subsp. lyrata] &gt;gi|297327044|gb|EFH57464.1| predicted protein [Arabidopsis lyrata subsp. lyrata]
BnaA02g31500D	24.6667	6	AT5G26620.1	-1.86169	0.0464756	down	unknown [Arabidopsis thaliana]
BnaA10g03340D	20.6667	3.66667	AT1G05280.1	-2.31579	0.0471487	down	uncharacterized protein [Arabidopsis thaliana] &gt;gi|332189696|gb|AEE27817.1| uncharacterized protein AT1G05280 [Arabidopsis thaliana]
BnaC03g45470D	63.3333	2.66667	AT2G14610.1	-4.42335	0.0473563	down	pathogenesis-related protein 1 [Arabidopsis thaliana] &gt;gi|417527|sp|P33154.1|PR1_ARATH RecName: Full=Pathogenesis-related protein 1; Short=PR-1; Flags: Precursor &gt;gi|166861|gb|AAA32863.1| PR-1-like protein [Arabidopsis thaliana] &gt;gi|3810599|gb|AAC69381.1| pathogenesis-related PR-1-like protein [Arabidopsis thaliana] &gt;gi|17381134|gb|AAL36379.1| putative pathogenesis-related PR-1 protei…
BnaA05g35890D	19.6667	4.33333	AT1G42440.1	-2.00702	0.0473875	down	uncharacterized protein [Arabidopsis thaliana] &gt;gi|13605690|gb|AAK32838.1|AF361826_1 At1g42440/F7F22_7 [Arabidopsis thaliana] &gt;gi|22137072|gb|AAM91381.1| At1g42440/F7F22_7 [Arabidopsis thaliana] &gt;gi|23397226|gb|AAN31895.1| unknown protein [Arabidopsis thaliana] &gt;gi|332193797|gb|AEE31918.1| uncharacterized protein AT1G42440 [Arabidopsis thaliana]
BnaC03g70550D	6	---	---	-4.91277	0.0478263	down	---
BnaC09g03900D	19.3333	4	AT5G25830.1	-2.20886	0.047839	down	zinc finger family protein [Populus trichocarpa] &gt;gi|222854574|gb|EEE92121.1| zinc finger family protein [Populus trichocarpa]
BnaC02g14820D	15	2.33333	AT2G21410.1	-2.57534	0.0479489	down	predicted protein [Arabidopsis lyrata subsp. lyrata] &gt;gi|297324392|gb|EFH54812.1| predicted protein [Arabidopsis lyrata subsp. lyrata]
BnaC09g04540D	5340.67	1164.33	AT5G24150.1	-2.18094	0.0482189	down	RecName: Full=Squalene monooxygenase 1,1; AltName: Full=Squalene epoxidase 1,1; Short=SE 1,1 &gt;gi|3123354|emb|CAA06773.1| squalene epoxidase homologue [Brassica napus]
BnaC09g05160D	159	19.3333	AT5G61130.1	-3.04785	0.0484484	down	plasmodesmata callose-binding protein 1 [Arabidopsis thaliana] &gt;gi|75171904|sp|Q9FNQ2.1|E13L2_ARATH RecName: Full=Glucan endo-1,3-beta-glucosidase-like protein 2; Flags: Precursor &gt;gi|9759459|dbj|BAB10375.1| unnamed protein product [Arabidopsis thaliana] &gt;gi|28392980|gb|AAO41925.1| putative glycosyl hydrolase family 17 protein [Arabidopsis thaliana] &gt;gi|28827768|gb|AAO50728.1| putativ…
BnaC09g02690D	2131	462.667	AT5G49460.1	-2.1719	0.0489928	down	ATP-citrate lyase B-2 [Arabidopsis lyrata subsp. lyrata] &gt;gi|297309819|gb|EFH40243.1| ATP-citrate lyase B-2 [Arabidopsis lyrata subsp. lyrata]
BnaC05g03940D	23	5.66667	AT4G39600.1	-1.84903	0.049526	down	hypothetical protein EUTSA_v10025324mg [Eutrema salsugineum] &gt;gi|557113102|gb|ESQ53385.1| hypothetical protein EUTSA_v10025324mg [Eutrema salsugineum]
BnaC05g40930D	19.3333	4.33333	AT3G12140.3	-2.02592	0.0499057	down	Emsy N Terminus and plant Tudor-like domain-containing protein [Arabidopsis thaliana] &gt;gi|9294111|dbj|BAB01962.1| unnamed protein product [Arabidopsis thaliana] &gt;gi|332641636|gb|AEE75157.1| Emsy N Terminus and plant Tudor-like domain-containing protein [Arabidopsis thaliana]
BnaAnng10600D	17.6667	1711	AT3G04740.1	6.75395	3.74711e-133	up	unnamed protein product [Vitis vinifera]
BnaC03g03990D	8.33333	2365.33	AT5G09870.1	8.2701	3.44673e-112	up	cellulose synthase 5.1 catalytic subunit [Brassica napus]
BnaA05g31120D	30.6667	1670.67	AT3G06150.1	5.93927	1.37812e-111	up	uncharacterized protein [Arabidopsis thaliana] &gt;gi|6862919|gb|AAF30308.1|AC018907_8 unknown protein [Arabidopsis thaliana] &gt;gi|332640832|gb|AEE74353.1| uncharacterized protein AT3G06150 [Arabidopsis thaliana]
BnaAnng10640D	6	851.667	AT3G04790.1	7.34297	9.4054e-74	up	ribose 5-phosphate isomerase A [Arabidopsis thaliana] &gt;gi|75265348|sp|Q9S726.1|RPI3_ARATH RecName: Full=Probable ribose-5-phosphate isomerase 3, chloroplastic; AltName: Full=Phosphoriboisomerase 3; AltName: Full=Protein EMBRYO DEFECTIVE 3119; Flags: Precursor &gt;gi|6175179|gb|AAF04905.1|AC011437_20 putative ribose 5-phosphate isomerase [Arabidopsis thaliana] &gt;gi|12322865|gb|AAG51427.1|AC00…
BnaA05g27850D	64	1513	AT3G11130.1	4.7496	1.00736e-73	up	putative clathrin heavy chain [Arabidopsis thaliana] &gt;gi|12321871|gb|AAG50967.1|AC073395_9 clathrin heavy chain, putative; 28833-19741 [Arabidopsis thaliana]
BnaA05g37080D	35.3333	597	AT3G08930.1	4.24013	1.42978e-72	up	LMBR1 integral membrane family protein [Arabidopsis lyrata subsp. lyrata] &gt;gi|297318849|gb|EFH49271.1| LMBR1 integral membrane family protein [Arabidopsis lyrata subsp. lyrata]
BnaA05g31220D	4.33333	694	AT3G06060.1	7.4922	7.32395e-61	up	short-chain dehydrogenase/reductase family protein [Arabidopsis lyrata subsp. lyrata] &gt;gi|297330396|gb|EFH60815.1| short-chain dehydrogenase/reductase family protein [Arabidopsis lyrata subsp. lyrata]
BnaA05g28080D	31.6667	478	AT3G10850.1	4.08355	6.91052e-56	up	glyoxalase 2-2 [Arabidopsis lyrata subsp. lyrata] &gt;gi|297330656|gb|EFH61075.1| glyoxalase 2-2 [Arabidopsis lyrata subsp. lyrata]
BnaA05g32080D	24.3333	390.667	AT3G05090.2	4.16987	5.98666e-54	up	salt-induced WD protein 1 [Brassica napus]
BnaA05g30630D	7.66667	402.333	AT3G06810.1	5.88103	5.02275e-53	up	acyl-CoA dehydrogenase-related protein [Arabidopsis thaliana] &gt;gi|20259431|gb|AAM14036.1| unknown protein [Arabidopsis thaliana] &gt;gi|26983892|gb|AAN86198.1| unknown protein [Arabidopsis thaliana] &gt;gi|332640940|gb|AEE74461.1| acyl-CoA dehydrogenase-related protein [Arabidopsis thaliana]
BnaC03g03910D	12.6667	359	AT5G09760.1	4.9771	9.40249e-53	up	putative pectinesterase/pectinesterase inhibitor 51 [Arabidopsis thaliana] &gt;gi|75180831|sp|Q9LXD9.1|PME51_ARATH RecName: Full=Probable pectinesterase/pectinesterase inhibitor 51; Includes: RecName: Full=Pectinesterase inhibitor 51; AltName: Full=Pectin methylesterase inhibitor 51; Includes: RecName: Full=Pectinesterase 51; Short=PE 51; AltName: Full=Pectin methylesterase 51; Short=AtPME51; Fla…
BnaA05g37120D	52.3333	512.667	AT3G08890.2	3.45407	2.74183e-51	up	uncharacterized protein [Arabidopsis thaliana] &gt;gi|75181387|sp|Q9M015.1|Y5161_ARATH RecName: Full=Uncharacterized protein At5g01610 &gt;gi|7327820|emb|CAB82277.1| putative protein [Arabidopsis thaliana] &gt;gi|21554269|gb|AAM63344.1| unknown [Arabidopsis thaliana] &gt;gi|332002982|gb|AED90365.1| uncharacterized protein AT5G01610 [Arabidopsis thaliana]
BnaA05g31970D	5.66667	356	AT3G05180.1	6.14592	2.54398e-46	up	putative nodulin [Arabidopsis thaliana]
BnaAnng10620D	5.66667	350.333	AT3G04760.1	6.11758	6.49158e-46	up	pentatricopeptide repeat-containing protein [Arabidopsis lyrata subsp. lyrata] &gt;gi|297330308|gb|EFH60727.1| pentatricopeptide repeat-containing protein [Arabidopsis lyrata subsp. lyrata]
BnaA05g31670D	164.333	1386.33	AT3G05560.3	3.27581	1.78009e-45	up	60S ribosomal protein L22-2 [Arabidopsis lyrata subsp. lyrata] &gt;gi|297328265|gb|EFH58684.1| 60S ribosomal protein L22-2 [Arabidopsis lyrata subsp. lyrata]
BnaA05g30940D	12.6667	340.667	AT3G06400.1	4.92244	9.37015e-44	up	chromatin-remodeling protein 11 [Arabidopsis thaliana] &gt;gi|357529491|sp|Q8RWY3.3|ISW2_ARATH RecName: Full=Putative chromatin-remodeling complex ATPase chain; AltName: Full=ISW2-like; AltName: Full=Sucrose nonfermenting protein 2 homolog &gt;gi|332640865|gb|AEE74386.1| chromatin-remodeling protein 11 [Arabidopsis thaliana]
BnaA05g31830D	3.66667	397.667	AT3G05350.1	6.93349	1.68619e-43	up	Metallopeptidase M24 family protein [Arabidopsis thaliana] &gt;gi|19310478|gb|AAL84973.1| AT3g05350/T12H1_32 [Arabidopsis thaliana] &gt;gi|24111421|gb|AAN46861.1| At3g05350/T12H1_32 [Arabidopsis thaliana] &gt;gi|332640703|gb|AEE74224.1| Metallopeptidase M24 family protein [Arabidopsis thaliana]
BnaAnng30420D	29.3333	529.333	AT1G15890.1	4.28697	5.73551e-43	up	disease resistance protein [Brassica rapa subsp. pekinensis]
BnaA05g27270D	7	303	AT3G11830.1	5.61874	3.11721e-42	up	TCP-1/cpn60 chaperonin family protein [Arabidopsis thaliana] &gt;gi|6671939|gb|AAF23199.1|AC016795_12 putative T-complex protein 1, ETA subunit [Arabidopsis thaliana] &gt;gi|17979243|gb|AAL49938.1| AT3g11830/F26K24_12 [Arabidopsis thaliana] &gt;gi|20857172|gb|AAM26704.1| AT3g11830/F26K24_12 [Arabidopsis thaliana] &gt;gi|332641584|gb|AEE75105.1| TCP-1/cpn60 chaperonin family protein [Arabidopsis t…
BnaA05g30670D	4.33333	342.667	AT3G06750.1	6.48868	3.57452e-42	up	predicted protein [Arabidopsis lyrata subsp. lyrata] &gt;gi|297316016|gb|EFH46439.1| predicted protein [Arabidopsis lyrata subsp. lyrata]
BnaC05g01340D	207	1107.67	AT1G02640.1	2.59546	3.98536e-42	up	probable beta-D-xylosidase 2 [Arabidopsis thaliana] &gt;gi|75250279|sp|Q94KD8.1|BXL2_ARATH RecName: Full=Probable beta-D-xylosidase 2; Short=AtBXL2; Flags: Precursor &gt;gi|14194121|gb|AAK56255.1|AF367266_1 At1g02640/T14P4_11 [Arabidopsis thaliana] &gt;gi|23506063|gb|AAN28891.1| At1g02640/T14P4_11 [Arabidopsis thaliana] &gt;gi|332189332|gb|AEE27453.1| probable beta-D-xylosidase 2 [Arabidopsis tha…
BnaC03g04070D	5	330.333	AT5G10020.1	6.18973	7.74119e-42	up	AT5G10020-like protein [Arabidopsis arenosa]
BnaA05g30220D	9	290	AT1G07670.1	5.17805	3.14064e-41	up	calcium-transporting ATPase 4 [Arabidopsis thaliana] &gt;gi|12643934|sp|Q9XES1.2|ECA4_ARATH RecName: Full=Calcium-transporting ATPase 4, endoplasmic reticulum-type &gt;gi|8439902|gb|AAF75088.1|AC007583_24 Strong similarity to ER-type calcium pump protein from Arabidopsis thaliana gb|U93845. It is a member of Na+/K+ ATPase C-terminus PF|00690 and a member of E1-E2 ATPase PF|00122 [Arabidopsis thal…
BnaA08g07670D	69	518.667	AT1G31812.1	3.07452	3.78656e-40	up	RecName: Full=Acyl-CoA-binding protein; Short=ACBP &gt;gi|509265|emb|CAA54390.1| acyl-CoA binding protein [Brassica napus]
BnaA05g33390D	26.3333	361.667	AT3G02730.1	3.92486	1.76657e-39	up	thioredoxin F-type 1 [Arabidopsis lyrata subsp. lyrata] &gt;gi|297330175|gb|EFH60594.1| thioredoxin F-type 1 [Arabidopsis lyrata subsp. lyrata]
BnaA05g28050D	11.3333	280.333	AT3G10870.1	4.79115	6.36938e-39	up	methyl esterase 17 [Arabidopsis thaliana] &gt;gi|75337194|sp|Q9SG92.1|MES17_ARATH RecName: Full=Methylesterase 17; Short=AtMES17; AltName: Full=Methyl indole-3-acetic acid esterase &gt;gi|6630543|gb|AAF19562.1|AC011708_5 putative alpha-hydroxynitrile lyase [Arabidopsis thaliana] &gt;gi|17381072|gb|AAL36348.1| putative alpha-hydroxynitrile lyase [Arabidopsis thaliana] &gt;gi|20465715|gb|AAM20326.1…
BnaA05g31250D	3.66667	338.333	AT3G06035.1	6.6786	9.73459e-39	up	unknown [Arabidopsis thaliana]
BnaC03g03940D	541	2467.33	AT5G09810.1	2.37775	1.29604e-37	up	putative actin family protein isoform 1 [Zea mays] &gt;gi|413950255|gb|AFW82904.1| putative actin family protein isoform 2 [Zea mays] &gt;gi|413950256|gb|AFW82905.1| putative actin family protein isoform 3 [Zea mays]
BnaA05g28180D	15.3333	243.333	AT3G10730.1	4.14867	4.06291e-37	up	SAD1/UNC-84 domain protein 1 [Arabidopsis thaliana] &gt;gi|10178038|dbj|BAB11521.1| unnamed protein product [Arabidopsis thaliana] &gt;gi|15912311|gb|AAL08289.1| AT5g04990/MUG13_15 [Arabidopsis thaliana] &gt;gi|21360559|gb|AAM47476.1| AT5g04990/MUG13_15 [Arabidopsis thaliana] &gt;gi|332003430|gb|AED90813.1| SAD1/UNC-84 domain protein 1 [Arabidopsis thaliana]
BnaA05g32070D	2	541.667	AT3G05100.1	8.26454	7.75351e-37	up	unknown [Lotus japonicus]
BnaC03g04230D	78.3333	776.667	AT5G10360.1	3.51249	1.18387e-36	up	117M18_18 [Brassica rapa]
BnaA05g30850D	7.33333	239	AT3G06510.1	5.2142	4.64577e-36	up	beta-glucosidase-like SFR2 [Arabidopsis thaliana] &gt;gi|75305863|sp|Q93Y07.1|SFR2_ARATH RecName: Full=Beta-glucosidase-like SFR2, chloroplastic; AltName: Full=Protein SENSITIVE TO FREEZING 2; Short=AtSFR2 &gt;gi|16649039|gb|AAL24371.1| beta-glucosidase, putative [Arabidopsis thaliana] &gt;gi|22077112|emb|CAD36512.1| putative beta-glycosidase [Arabidopsis thaliana] &gt;gi|25083735|gb|AAN72111.1| …
BnaA08g29810D	110.333	553.333	AT1G43670.1	2.48203	4.79953e-36	up	fructose 1,6-bisphosphatase [Brassica rapa subsp. pekinensis]
BnaA05g23290D	196	845	AT3G16520.3	2.28355	6.01775e-35	up	putative glucosyltransferase [Arabidopsis thaliana]
BnaA05g27330D	5.66667	258.667	AT3G11750.1	5.64562	1.12877e-34	up	Dihydroneopterin aldolase [Arabidopsis thaliana] &gt;gi|73919431|sp|Q9SF23.1|FOLB1_ARATH RecName: Full=Dihydroneopterin aldolase; Short=DHNA &gt;gi|49259110|pdb|1SQL|A Chain A, Crystal Structure Of 7,8-Dihydroneopterin Aldolase In Complex With Guanine &gt;gi|49259111|pdb|1SQL|B Chain B, Crystal Structure Of 7,8-Dihydroneopterin Aldolase In Complex With Guanine &gt;gi|49259112|pdb|1SQL|C Chain C, …
BnaA05g30970D	6	239.667	AT3G06380.1	5.46883	1.16418e-34	up	tubby-like F-box protein 9 [Arabidopsis thaliana] &gt;gi|75266206|sp|Q9SQU1.1|TLP9_ARATH RecName: Full=Tubby-like F-box protein 9; Short=AtTLP9 &gt;gi|6437549|gb|AAF08576.1|AC011623_9 unknown protein [Arabidopsis thaliana] &gt;gi|33320971|gb|AAQ06243.1|AF487270_1 tubby-like protein TULP9 [Arabidopsis thaliana] &gt;gi|111074398|gb|ABH04572.1| At3g06380 [Arabidopsis thaliana] &gt;gi|332640863|gb|AE…
BnaA05g27530D	47.6667	565.333	AT3G11510.1	3.78065	3.08868e-34	up	cytoplasmic ribosomal protein S14 [Brassica napus]
BnaA05g27870D	6.33333	227.667	AT3G11090.1	5.33831	3.44911e-34	up	LOB domain family protein [Arabidopsis lyrata subsp. lyrata] &gt;gi|297328555|gb|EFH58974.1| LOB domain family protein [Arabidopsis lyrata subsp. lyrata]
BnaC07g19250D	184.333	1101.67	AT3G48770.1	2.74393	2.37764e-33	up	ATP binding protein [Arabidopsis lyrata subsp. lyrata] &gt;gi|297323469|gb|EFH53890.1| ATP binding protein [Arabidopsis lyrata subsp. lyrata]
BnaC08g35480D	35.6667	514.333	AT2G21910.1	4.08146	3.22475e-33	up	CYP96A5 [Arabidopsis lyrata subsp. lyrata] &gt;gi|297324418|gb|EFH54838.1| CYP96A5 [Arabidopsis lyrata subsp. lyrata]
BnaA05g36920D	22.3333	313	AT3G16400.2	3.93216	5.49066e-33	up	nitrile-specifier protein [Schouwia purpurea]
BnaA05g31140D	2.33333	335.667	AT3G06140.1	7.32459	7.45093e-33	up	probable E3 ubiquitin-protein ligase LUL4 [Arabidopsis thaliana] &gt;gi|75301222|sp|Q8LA32.1|LUL4_ARATH RecName: Full=Probable E3 ubiquitin-protein ligase LUL4; AltName: Full=Protein LOG2-LIKE UBIQUITIN LIGASE 4; AltName: Full=RING finger protein 208 &gt;gi|21593638|gb|AAM65605.1| putative RING zinc finger protein [Arabidopsis thaliana] &gt;gi|115311453|gb|ABI93907.1| At3g06140 [Arabidopsis thali…
BnaA07g12160D	18.3333	243.333	AT5G67060.1	3.9201	1.23794e-32	up	transcription factor HEC1 [Arabidopsis thaliana] &gt;gi|75309085|sp|Q9FHA7.1|HEC1_ARATH RecName: Full=Transcription factor HEC1; AltName: Full=Basic helix-loop-helix protein 88; Short=AtbHLH88; Short=bHLH 88; AltName: Full=Protein HECATE 1; AltName: Full=Transcription factor EN 118; AltName: Full=bHLH transcription factor bHLH088 &gt;gi|20127097|gb|AAM10961.1|AF488618_1 putative bHLH transcriptio…
BnaA05g37310D	187	879	AT3G03990.1	2.42346	1.30944e-32	up	esterase/lipase/thioesterase family protein [Arabidopsis lyrata subsp. lyrata] &gt;gi|297328164|gb|EFH58583.1| esterase/lipase/thioesterase family protein [Arabidopsis lyrata subsp. lyrata]
BnaA05g30090D	6.33333	212	AT3G07540.1	5.2288	1.5477e-32	up	unnamed protein product [Arabidopsis thaliana]
BnaA05g33430D	1434.33	4685.33	AT3G02520.1	1.88035	3.88284e-32	up	14-3-3-like protein GF14 nu [Arabidopsis thaliana] &gt;gi|3023217|sp|Q96300.1|14337_ARATH RecName: Full=14-3-3-like protein GF14 nu; AltName: Full=General regulatory factor 7 &gt;gi|5802792|gb|AAD51782.1|AF145299_1 14-3-3 protein GF14 nu [Arabidopsis thaliana] &gt;gi|1531631|gb|AAB49335.1| GF14 nu [Arabidopsis thaliana] &gt;gi|6957715|gb|AAF32459.1| putative 14-3-3 protein [Arabidopsis thaliana] …
BnaA05g27800D	5	209	AT3G11200.1	5.54634	1.71509e-31	up	PHD finger family protein [Arabidopsis lyrata subsp. lyrata] &gt;gi|297330675|gb|EFH61094.1| PHD finger family protein [Arabidopsis lyrata subsp. lyrata]
BnaA05g27680D	3.66667	264.333	AT3G11402.2	6.28679	3.6443e-31	up	prenylated rab acceptor family protein [Arabidopsis lyrata subsp. lyrata] &gt;gi|297328567|gb|EFH58986.1| prenylated rab acceptor family protein [Arabidopsis lyrata subsp. lyrata]
BnaA04g19410D	36.6667	309.667	AT2G33380.1	3.21205	4.32942e-31	up	caleosin CLO3-2 [Brassica napus]
BnaA05g28710D	749.333	2842.67	AT3G09840.1	2.08442	1.0188e-30	up	cell division control protein 48-A [Arabidopsis thaliana] &gt;gi|1705677|sp|P54609.1|CD48A_ARATH RecName: Full=Cell division control protein 48 homolog A; Short=AtCDC48a &gt;gi|6681343|gb|AAF23260.1|AC015985_18 putative transitional endoplasmic reticulum ATPase [Arabidopsis thaliana] &gt;gi|1019904|gb|AAC49120.1| cell division cycle protein [Arabidopsis thaliana] &gt;gi|17473551|gb|AAL38252.1| pu…
BnaC04g49440D	33.3333	276.667	AT2G44080.1	3.24626	1.56807e-30	up	ARGOS-like protein [Arabidopsis thaliana] &gt;gi|75158872|sp|Q8RXL7.1|ARL_ARATH RecName: Full=ARGOS-like protein &gt;gi|19423990|gb|AAL87296.1| unknown protein [Arabidopsis thaliana] &gt;gi|24030325|gb|AAN41330.1| unknown protein [Arabidopsis thaliana] &gt;gi|86451129|gb|ABC96792.1| ARGOS-like [Arabidopsis thaliana] &gt;gi|330255277|gb|AEC10371.1| ARGOS-like protein [Arabidopsis thaliana]
BnaA09g17030D	54.3333	523.333	AT5G44260.1	3.49433	3.23023e-30	up	zinc finger (CCCH-type) family protein [Arabidopsis lyrata subsp. lyrata] &gt;gi|297309436|gb|EFH39860.1| zinc finger (CCCH-type) family protein [Arabidopsis lyrata subsp. lyrata]
BnaA05g29800D	4	200.333	AT3G07880.1	5.81522	8.57695e-30	up	rho GDP-dissociation inhibitor family protein [Arabidopsis lyrata subsp. lyrata] &gt;gi|297328395|gb|EFH58814.1| rho GDP-dissociation inhibitor family protein [Arabidopsis lyrata subsp. lyrata]
BnaC06g17590D	197	897	AT3G59900.1	2.36122	1.56114e-29	up	RecName: Full=Protein AUXIN-REGULATED GENE INVOLVED IN ORGAN SIZE; Short=BrARGOS
BnaA05g28090D	20.3333	208.333	AT3G10840.1	3.49894	1.67811e-29	up	hydrolase, alpha/beta fold family protein [Arabidopsis lyrata subsp. lyrata] &gt;gi|297330655|gb|EFH61074.1| hydrolase, alpha/beta fold family protein [Arabidopsis lyrata subsp. lyrata]
BnaA05g32400D	174.333	834.667	AT3G03160.1	2.44717	3.42344e-29	up	uncharacterized protein [Arabidopsis thaliana] &gt;gi|6714421|gb|AAF26109.1|AC012328_12 unknown protein [Arabidopsis thaliana] &gt;gi|17529212|gb|AAL38833.1| unknown protein [Arabidopsis thaliana] &gt;gi|20466043|gb|AAM20356.1| unknown protein [Arabidopsis thaliana] &gt;gi|21618100|gb|AAM67150.1| unknown [Arabidopsis thaliana] &gt;gi|332640387|gb|AEE73908.1| uncharacterized protein AT3G03160 [Ara…
BnaA05g28140D	50.3333	396.333	AT3G10770.1	3.17441	9.91213e-29	up	nucleic acid binding protein [Arabidopsis lyrata subsp. lyrata] &gt;gi|297330653|gb|EFH61072.1| nucleic acid binding protein [Arabidopsis lyrata subsp. lyrata]
BnaA08g03050D	868.333	3902.33	AT1G48750.1	2.33314	1.30174e-28	up	bifunctional inhibitor/lipid-transfer protein/seed storage 2S albumin-like protein [Arabidopsis thaliana] &gt;gi|15028045|gb|AAK76553.1| putative lipid transfer protein [Arabidopsis thaliana] &gt;gi|20258875|gb|AAM14109.1| putative lipid transfer protein [Arabidopsis thaliana] &gt;gi|332194223|gb|AEE32344.1| bifunctional inhibitor/lipid-transfer protein/seed storage 2S albumin-like protein [Arabi…
BnaA01g10520D	21	229	---	3.63348	3.57541e-28	up	---
BnaA05g31310D	2.33333	254.333	AT3G05980.1	6.91635	4.11875e-28	up	uncharacterized protein [Arabidopsis thaliana] &gt;gi|6671959|gb|AAF23218.1|AC013454_5 unknown protein [Arabidopsis thaliana] &gt;gi|21617931|gb|AAM66981.1| unknown [Arabidopsis thaliana] &gt;gi|89001041|gb|ABD59110.1| At3g05980 [Arabidopsis thaliana] &gt;gi|332640805|gb|AEE74326.1| uncharacterized protein AT3G05980 [Arabidopsis thaliana]
BnaC03g68960D	59.3333	441.667	AT1G52030.1	3.01117	4.79104e-28	up	jasmonate inducible protein isolog [Arabidopsis thaliana] &gt;gi|9279640|dbj|BAB01140.1| jasmonate inducible protein; myrosinase binding protein-like [Arabidopsis thaliana]
BnaC09g07530D	19.3333	290.333	AT5G67060.1	4.15788	1.09908e-27	up	transcription factor HEC1 [Arabidopsis thaliana] &gt;gi|75309085|sp|Q9FHA7.1|HEC1_ARATH RecName: Full=Transcription factor HEC1; AltName: Full=Basic helix-loop-helix protein 88; Short=AtbHLH88; Short=bHLH 88; AltName: Full=Protein HECATE 1; AltName: Full=Transcription factor EN 118; AltName: Full=bHLH transcription factor bHLH088 &gt;gi|20127097|gb|AAM10961.1|AF488618_1 putative bHLH transcriptio…
BnaA05g29130D	44	404	AT3G09300.1	3.39037	1.28543e-27	up	OSBP(oxysterol binding protein)-related protein 3B [Arabidopsis thaliana] &gt;gi|75266215|sp|Q9SR33.1|ORP3B_ARATH RecName: Full=Oxysterol-binding protein-related protein 3B; AltName: Full=OSBP-related protein 3B &gt;gi|6478922|gb|AAF14027.1|AC011436_11 putative oxysterol-binding protein [Arabidopsis thaliana] &gt;gi|17065254|gb|AAL32781.1| putative oxysterol-binding protein [Arabidopsis thaliana]…
BnaA05g28760D	2.66667	211	AT3G09780.1	6.46554	1.97718e-27	up	serine/threonine-protein kinase-like protein CCR1 [Arabidopsis thaliana] &gt;gi|75313027|sp|Q9S7D9.1|ACCR1_ARATH RecName: Full=Serine/threonine-protein kinase-like protein CCR1; AltName: Full=Protein CRINKLY 4 RELATED 1; Short=AtCRR1; Flags: Precursor &gt;gi|6681340|gb|AAF23257.1|AC015985_15 putative protein kinase [Arabidopsis thaliana] &gt;gi|6682254|gb|AAF23306.1|AC016661_31 putative protein k…
BnaA05g31890D	3	198.667	AT3G05270.2	6.22948	2.02965e-27	up	filament-like plant protein [Arabidopsis thaliana] &gt;gi|186509783|ref|NP_001118579.1| filament-like plant protein [Arabidopsis thaliana] &gt;gi|205716708|sp|Q9MA92.2|FPP3_ARATH RecName: Full=Filament-like plant protein 3; Short=AtFPP3 &gt;gi|332640692|gb|AEE74213.1| filament-like plant protein [Arabidopsis thaliana] &gt;gi|332640693|gb|AEE74214.1| filament-like plant protein [Arabidopsis thalia…
BnaA05g29240D	27.3333	224.667	AT3G09100.2	3.19711	2.37403e-27	up	mRNA capping enzyme family protein [Arabidopsis thaliana] &gt;gi|332641202|gb|AEE74723.1| mRNA capping enzyme family protein [Arabidopsis thaliana]
BnaA05g29750D	3.33333	200.667	AT3G07950.1	6.09379	3.30575e-27	up	rhomboid protein-like protein [Arabidopsis thaliana] &gt;gi|21537325|gb|AAM61666.1| unknown [Arabidopsis thaliana] &gt;gi|25083369|gb|AAN72066.1| expressed protein [Arabidopsis thaliana] &gt;gi|31711794|gb|AAP68253.1| At3g07950 [Arabidopsis thaliana] &gt;gi|332641103|gb|AEE74624.1| rhomboid protein-like protein [Arabidopsis thaliana]
BnaC09g38470D	232	1230.33	AT5G19120.1	2.60385	3.30575e-27	up	aspartyl protease family protein [Arabidopsis thaliana] &gt;gi|15010798|gb|AAK74058.1| AT5g19120/T24G5_20 [Arabidopsis thaliana] &gt;gi|15810069|gb|AAL06960.1| AT5g19120/T24G5_20 [Arabidopsis thaliana] &gt;gi|332005272|gb|AED92655.1| aspartyl protease family protein [Arabidopsis thaliana]
BnaA05g05610D	88.6667	597	AT2G39980.1	2.97724	6.05259e-27	up	transferase family protein [Arabidopsis lyrata subsp. lyrata] &gt;gi|297327527|gb|EFH57947.1| transferase family protein [Arabidopsis lyrata subsp. lyrata]
BnaA05g28700D	15	204.333	AT3G09850.1	3.91935	8.03782e-27	up	zinc finger protein, putative [Ricinus communis] &gt;gi|223537250|gb|EEF38882.1| zinc finger protein, putative [Ricinus communis]
BnaA05g37090D	2.33333	216.667	AT3G08920.1	6.693	1.97459e-26	up	rhodanese-like family protein [Arabidopsis thaliana]
BnaA05g27950D	3.33333	173.667	AT3G10985.1	5.86202	5.15271e-26	up	unknown protein [Arabidopsis thaliana]
BnaC03g04010D	32.3333	240	AT5G09900.1	3.05014	8.9501e-26	up	EMB2107 [Arabidopsis lyrata subsp. lyrata] &gt;gi|297319267|gb|EFH49689.1| EMB2107 [Arabidopsis lyrata subsp. lyrata]
BnaA07g18560D	105.333	460.667	AT3G59900.1	2.30482	1.17375e-25	up	RecName: Full=Protein AUXIN-REGULATED GENE INVOLVED IN ORGAN SIZE; Short=BrARGOS
BnaA05g31680D	23.3333	212.333	AT3G05545.1	3.31645	1.17608e-25	up	RING/U-box domain-containing protein [Arabidopsis thaliana] &gt;gi|25054862|gb|AAN71920.1| unknown protein [Arabidopsis thaliana] &gt;gi|66865926|gb|AAY57597.1| RING finger family protein [Arabidopsis thaliana] &gt;gi|332640735|gb|AEE74256.1| RING/U-box domain-containing protein [Arabidopsis thaliana]
BnaA05g31580D	12	161.667	AT3G05620.1	3.92402	1.70089e-25	up	putative pectinesterase/pectinesterase inhibitor 22 [Arabidopsis thaliana] &gt;gi|75336123|sp|Q9M9W7.1|PME22_ARATH RecName: Full=Putative pectinesterase/pectinesterase inhibitor 22; Includes: RecName: Full=Pectinesterase inhibitor 22; AltName: Full=Pectin methylesterase inhibitor 22; Includes: RecName: Full=Pectinesterase 22; Short=PE 22; AltName: Full=Pectin methylesterase 22; Short=AtPME22; Fla…
BnaCnng03290D	67	409	AT5G02760.1	2.79953	1.89497e-25	up	putative protein phosphatase 2C 67 [Arabidopsis thaliana] &gt;gi|75282641|sp|Q501F9.1|P2C67_ARATH RecName: Full=Probable protein phosphatase 2C 67; Short=AtPP2C67 &gt;gi|63003782|gb|AAY25420.1| At5g02760 [Arabidopsis thaliana] &gt;gi|66841368|gb|AAY57321.1| At5g02760 [Arabidopsis thaliana] &gt;gi|332003131|gb|AED90514.1| putative protein phosphatase 2C 67 [Arabidopsis thaliana]
BnaA05g29570D	4.66667	161	AT3G08650.1	5.30023	2.05354e-25	up	ZIP transporter [Medicago truncatula] &gt;gi|355498665|gb|AES79868.1| ZIP transporter [Medicago truncatula]
BnaC03g03980D	10	167.667	AT5G09850.1	4.18974	3.79621e-25	up	transcription elongation factor (TFIIS) family protein [Arabidopsis thaliana] &gt;gi|395406779|sp|F4KFC7.1|MD26C_ARATH RecName: Full=Probable mediator of RNA polymerase II transcription subunit 26c &gt;gi|332004072|gb|AED91455.1| transcription elongation factor (TFIIS) family protein [Arabidopsis thaliana]
BnaA05g26890D	5	152.667	AT3G12130.1	5.09572	5.22824e-25	up	KH domain-containing protein [Arabidopsis lyrata subsp. lyrata] &gt;gi|297330724|gb|EFH61143.1| KH domain-containing protein [Arabidopsis lyrata subsp. lyrata]
BnaA05g27190D	6	160.333	AT2G37270.2	4.91943	7.27726e-25	up	40S ribosomal protein S5-1 [Arabidopsis thaliana] &gt;gi|79324564|ref|NP_001031502.1| 40S ribosomal protein S5-1 [Arabidopsis thaliana] &gt;gi|27734544|sp|Q9ZUT9.1|RS51_ARATH RecName: Full=40S ribosomal protein S5-1 &gt;gi|4056502|gb|AAC98068.1| 40S ribosomal protein S5 [Arabidopsis thaliana] &gt;gi|16648959|gb|AAL24331.1| 40S ribosomal protein S5 [Arabidopsis thaliana] &gt;gi|20148681|gb|AAM1023…
BnaA07g34440D	22	193	AT1G78850.1	3.31926	9.95118e-25	up	curculin-like (mannose-binding) lectin family protein [Arabidopsis thaliana] &gt;gi|3834309|gb|AAC83025.1| Strong similarity to glycoprotein EP1 gb|L16983 Daucus carota and a member of S locus glycoprotein family PF|00954. ESTs gb|F13813, gb|T21052, gb|R30218 and gb|W43262 come from this gene [Arabidopsis thaliana] &gt;gi|15450842|gb|AAK96692.1| Strong similarity to glycoprotein EP1 [Arabidopsis …
BnaA05g30440D	5	150.667	AT3G07140.1	5.10765	5.41402e-24	up	GPI transamidase component Gpi16 subunit family protein [Arabidopsis lyrata subsp. lyrata] &gt;gi|297328354|gb|EFH58773.1| GPI transamidase component Gpi16 subunit family protein [Arabidopsis lyrata subsp. lyrata]
BnaA05g29250D	8.33333	151	AT3G09090.3	4.35632	6.21438e-24	up	defective in exine formation protein DEX1 [Arabidopsis thaliana] &gt;gi|332641198|gb|AEE74719.1| defective in exine formation protein DEX1 [Arabidopsis thaliana]
BnaA05g32090D	2	204.333	AT3G05070.1	6.82347	6.44244e-24	up	PREDICTED: coiled-coil domain-containing protein 12 isoform 1 [Vitis vinifera] &gt;gi|297737209|emb|CBI26410.3| unnamed protein product [Vitis vinifera]
BnaA05g28620D	61	302.333	AT3G09920.3	2.47627	6.51485e-24	up	phosphatidyl inositol monophosphate 5 kinase [Arabidopsis thaliana] &gt;gi|79313173|ref|NP_001030666.1| phosphatidyl inositol monophosphate 5 kinase [Arabidopsis thaliana] &gt;gi|334185202|ref|NP_001189852.1| phosphatidyl inositol monophosphate 5 kinase [Arabidopsis thaliana] &gt;gi|78099094|sp|Q8L850.2|PI5K9_ARATH RecName: Full=Phosphatidylinositol 4-phosphate 5-kinase 9; Short=AtPIP5K9; AltName…
BnaA05g28810D	4.66667	144.333	AT3G09735.1	5.12345	6.55691e-24	up	DNA-binding protein S1FA1 [Morus notabilis]
BnaA05g29840D	3.33333	158	AT3G07810.1	5.70775	8.17854e-24	up	putative RNA-binding protein [Arabidopsis thaliana]
BnaA05g28990D	3	160	AT3G09410.1	5.88371	1.48706e-23	up	putative pectinacetylesterase [Arabidopsis thaliana] &gt;gi|6478931|gb|AAF14036.1|AC011436_20 putative pectinacetylesterase [Arabidopsis thaliana] &gt;gi|119935842|gb|ABM06009.1| At3g09410 [Arabidopsis thaliana] &gt;gi|332641244|gb|AEE74765.1| putative pectinacetylesterase [Arabidopsis thaliana]
BnaC07g22250D	2	208.333	AT2G03350.1	6.83591	1.67194e-23	up	unknown [Arabidopsis thaliana]
BnaA05g28840D	30.3333	203.667	AT3G09650.1	2.91259	2.16539e-23	up	HCF152 [Arabidopsis lyrata subsp. lyrata] &gt;gi|297328472|gb|EFH58891.1| HCF152 [Arabidopsis lyrata subsp. lyrata]
BnaA08g21770D	---	955	AT2G07760.1	12.5268	5.32358e-23	up	putative protein [Arabidopsis thaliana]
BnaC09g43200D	49	302	AT5G14000.1	2.81295	7.56663e-23	up	unknown [Arabidopsis thaliana]
BnaC03g04390D	68	335.667	AT5G10540.1	2.47896	7.5739e-23	up	zincin-like metalloproteases family protein [Arabidopsis thaliana] &gt;gi|75306307|sp|Q949P2.1|COPDA_ARATH RecName: Full=Probable cytosolic oligopeptidase A; AltName: Full=Thimet metalloendopeptidase 2; AltName: Full=Zincin-like metalloproteases family protein 2 &gt;gi|15293089|gb|AAK93655.1| putative oligopeptidase A [Arabidopsis thaliana] &gt;gi|26983900|gb|AAN86202.1| putative oligopeptidase A…
BnaA05g31230D	6.33333	802.333	AT3G06050.1	7.19569	7.9404e-23	up	peroxiredoxin-2F [Arabidopsis thaliana] &gt;gi|25090885|sp|Q9M7T0.2|PRX2F_ARATH RecName: Full=Peroxiredoxin-2F, mitochondrial; AltName: Full=Peroxiredoxin IIF; AltName: Full=Thioredoxin reductase 2F; Flags: Precursor &gt;gi|15450355|gb|AAK96471.1| AT3g06050/F24F17_3 [Arabidopsis thaliana] &gt;gi|20466103|gb|AAM19973.1| AT3g06050/F24F17_3 [Arabidopsis thaliana] &gt;gi|332640816|gb|AEE74337.1| pero…
BnaC07g17750D	62.3333	331	AT5G44260.1	2.58185	1.12569e-22	up	zinc finger (CCCH-type) family protein [Arabidopsis lyrata subsp. lyrata] &gt;gi|297309436|gb|EFH39860.1| zinc finger (CCCH-type) family protein [Arabidopsis lyrata subsp. lyrata]
BnaC03g73200D	57.6667	294.333	AT4G02380.1	2.54278	1.97071e-22	up	senescence-associated protein SAG21 [Arabidopsis thaliana] &gt;gi|15294220|gb|AAK95287.1|AF410301_1 AT4g02380/T14P8_2 [Arabidopsis thaliana] &gt;gi|14517508|gb|AAK62644.1| AT4g02380/T14P8_2 [Arabidopsis thaliana] &gt;gi|15450609|gb|AAK96576.1| AT4g02380/T14P8_2 [Arabidopsis thaliana] &gt;gi|15809760|gb|AAL06808.1| AT4g02380/T14P8_2 [Arabidopsis thaliana] &gt;gi|21592389|gb|AAM64340.1| late embryo…
BnaA05g29940D	4	134	AT3G07700.2	5.23608	2.50883e-22	up	ABC1 kinase [Arabidopsis thaliana] &gt;gi|30680411|ref|NP_850536.1| ABC1 kinase [Arabidopsis thaliana] &gt;gi|222424076|dbj|BAH19998.1| AT3G07700 [Arabidopsis thaliana] &gt;gi|332641067|gb|AEE74588.1| ABC1 kinase [Arabidopsis thaliana] &gt;gi|332641068|gb|AEE74589.1| ABC1 kinase [Arabidopsis thaliana]
BnaA05g28410D	3.33333	147	AT3G10410.1	5.67081	2.81873e-22	up	serine carboxypeptidase-like 49 [Arabidopsis thaliana] &gt;gi|20455475|sp|P32826.2|SCP49_ARATH RecName: Full=Serine carboxypeptidase-like 49; Flags: Precursor &gt;gi|12322792|gb|AAG51389.1|AC011560_21 putative serine carboxypeptidase precursor; 109294-111839 [Arabidopsis thaliana] &gt;gi|20147199|gb|AAM10315.1| AT3g10410/F13M14_32 [Arabidopsis thaliana] &gt;gi|23506193|gb|AAN31108.1| At3g10410/F1…
BnaCnng67790D	10.3333	193	AT4G36810.1	4.49908	3.32818e-22	up	RecName: Full=Geranylgeranyl pyrophosphate synthase, chloroplastic/chromoplastic; Short=GGPP synthase; Short=GGPS; AltName: Full=(2E,6E)-farnesyl diphosphate synthase; AltName: Full=Dimethylallyltranstransferase; AltName: Full=Farnesyl diphosphate synthase; AltName: Full=Farnesyltranstransferase; AltName: Full=Geranyltranstransferase; Flags: Precursor &gt;gi|1419758|emb|CAA67330.1| geranylgeranyl…
BnaA05g30730D	1.66667	204.333	AT3G66658.2	7.10744	4.39635e-22	up	ALDH22a1 [Arabidopsis lyrata subsp. lyrata] &gt;gi|297330442|gb|EFH60861.1| ALDH22a1 [Arabidopsis lyrata subsp. lyrata]
BnaA08g07270D	541.667	1498	AT5G34850.1	1.63343	4.61543e-22	up	purple acid phosphatase 26 [Arabidopsis thaliana] &gt;gi|75249765|sp|Q949Y3.1|PPA26_ARATH RecName: Full=Bifunctional purple acid phosphatase 26; Includes: RecName: Full=Acid phosphatase; Includes: RecName: Full=Peroxidase; Flags: Precursor &gt;gi|15292757|gb|AAK92747.1| putative acid phosphatase [Arabidopsis thaliana] &gt;gi|20259673|gb|AAM14354.1| putative acid phosphatase [Arabidopsis thaliana]…
BnaA05g31260D	2.33333	164	AT3G06030.1	6.27413	4.78427e-22	up	mitogen-activated protein kinase kinase kinase 3 [Arabidopsis thaliana] &gt;gi|46576859|sp|O22042.1|M3K3_ARATH RecName: Full=Mitogen-activated protein kinase kinase kinase 3; AltName: Full=Arabidopsis NPK1-related protein kinase 3 &gt;gi|2342427|dbj|BAA21857.1| NPK1-related protein kinase 3 [Arabidopsis thaliana] &gt;gi|7658341|gb|AAF66131.1| NPK1-related protein kinase 3; 8286-4476 [Arabidopsis …
BnaA04g13280D	---	775	---	12.2206	5.06645e-22	up	---
BnaA09g13300D	1841.67	6482.67	AT1G62380.1	2.00411	5.40147e-22	up	ACC oxidase [Brassica oleracea] &gt;gi|14148977|emb|CAC39108.1| ACC oxidase [Brassica rapa subsp. rapa]
BnaA05g33830D	417.333	1373.67	AT3G01480.1	1.89709	5.75098e-22	up	peptidyl-prolyl cis-trans isomerase CYP38 [Arabidopsis thaliana] &gt;gi|332640152|gb|AEE73673.1| peptidyl-prolyl cis-trans isomerase CYP38 [Arabidopsis thaliana]
BnaA05g29970D	3.33333	153	AT3G07660.1	5.64419	5.81012e-22	up	unknown protein [Arabidopsis thaliana]
BnaA05g31930D	2	177	AT3G05230.1	6.63661	7.72595e-22	up	signal peptidase subunit family protein [Arabidopsis lyrata subsp. lyrata] &gt;gi|297328245|gb|EFH58664.1| signal peptidase subunit family protein [Arabidopsis lyrata subsp. lyrata]
BnaAnng30710D	245.667	1007.33	AT1G52190.1	2.23303	9.00006e-22	up	nitrate transporter, putative [Ricinus communis] &gt;gi|223544364|gb|EEF45885.1| nitrate transporter, putative [Ricinus communis]
BnaA05g29440D	3.33333	135.333	AT5G38670.1	5.52216	1.10934e-21	up	F-box/kelch-repeat protein [Arabidopsis thaliana] &gt;gi|75170306|sp|Q9FFV5.1|FK130_ARATH RecName: Full=F-box/kelch-repeat protein At5g38670 &gt;gi|10176835|dbj|BAB10157.1| unnamed protein product [Arabidopsis thaliana] &gt;gi|332006965|gb|AED94348.1| F-box/kelch-repeat protein [Arabidopsis thaliana]
BnaA05g29420D	4.66667	132.667	AT3G08780.1	4.98276	1.20673e-21	up	uncharacterized protein [Arabidopsis thaliana] &gt;gi|19310497|gb|AAL84982.1| AT3g08780/F17O14_25 [Arabidopsis thaliana] &gt;gi|20908088|gb|AAM26727.1| AT3g08780/F17O14_25 [Arabidopsis thaliana] &gt;gi|332641157|gb|AEE74678.1| uncharacterized protein AT3G08780 [Arabidopsis thaliana]
BnaC03g04400D	1.33333	268.667	AT5G10550.1	7.7679	1.36002e-21	up	RecName: Full=Transcription factor GTE2; AltName: Full=Bromodomain-containing protein GTE2; AltName: Full=Protein GLOBAL TRANSCRIPTION FACTOR GROUP E2
BnaA05g29490D	3.33333	133	AT3G08730.1	5.47262	3.3796e-21	up	serine/threonine-protein kinase ATPK19/ATPK2 [Brassica rapa]
BnaA05g23460D	11712.7	32406.3	AT3G16240.1	1.647	3.75965e-21	up	aquaporin TIP2-1 [Arabidopsis thaliana] &gt;gi|32363275|sp|Q41951.2|TIP21_ARATH RecName: Full=Aquaporin TIP2-1; AltName: Full=Delta-tonoplast intrinsic protein; Short=Delta-TIP; AltName: Full=Tonoplast intrinsic protein 2-1; Short=AtTIP2;1; Contains: RecName: Full=Aquaporin TIP2-1, N-terminally processed &gt;gi|1145697|gb|AAC49281.1| delta tonoplast integral protein [Arabidopsis thaliana] &gt;gi|…
BnaA05g30700D	12.3333	141.333	AT3G06670.1	3.70144	3.89178e-21	up	component of IIS longevity pathway SMK-1 domain-containing protein [Arabidopsis thaliana] &gt;gi|20453090|gb|AAM19788.1| At3g06670/T8E24.10 [Arabidopsis thaliana] &gt;gi|27764910|gb|AAO23576.1| At3g06670/T8E24.10 [Arabidopsis thaliana] &gt;gi|332640916|gb|AEE74437.1| component of IIS longevity pathway SMK-1 domain-containing protein [Arabidopsis thaliana]
BnaC02g42740D	424	1985.67	AT5G63850.1	2.45024	4.15605e-21	up	amino acid permease 4 [Arabidopsis thaliana] &gt;gi|75262737|sp|Q9FN04.1|AAP4_ARATH RecName: Full=Amino acid permease 4; AltName: Full=Amino acid transporter AAP4 &gt;gi|10177673|dbj|BAB11033.1| amino acid transporter AAP4 [Arabidopsis thaliana] &gt;gi|332010421|gb|AED97804.1| amino acid permease 4 [Arabidopsis thaliana]
BnaA05g30820D	15	908	AT3G06550.2	6.09237	4.67198e-21	up	O-acetyltransferase family protein [Arabidopsis thaliana] &gt;gi|332640892|gb|AEE74413.1| O-acetyltransferase family protein [Arabidopsis thaliana]
BnaA05g31500D	26	183	AT3G05750.1	2.94253	5.45054e-21	up	uncharacterized protein [Arabidopsis thaliana] &gt;gi|332640770|gb|AEE74291.1| uncharacterized protein AT3G05750 [Arabidopsis thaliana]
BnaA09g04600D	499.667	2348.67	AT5G25350.1	2.4477	6.24185e-21	up	EIN3-binding F-box protein 2 [Arabidopsis thaliana] &gt;gi|75325708|sp|Q708Y0.1|EBF2_ARATH RecName: Full=EIN3-binding F-box protein 2 &gt;gi|38705081|gb|AAR27072.1| EIN3-binding F-box protein 2 [Arabidopsis thaliana] &gt;gi|40641627|emb|CAE75865.1| F-box protein [Arabidopsis thaliana] &gt;gi|110735710|dbj|BAE99835.1| leucine-rich repeats containing protein [Arabidopsis thaliana] &gt;gi|332006046|…
BnaC05g36570D	155.333	744.333	AT3G16770.1	2.41017	6.54596e-21	up	ethylene-responsive transcription factor RAP2-3 [Arabidopsis thaliana] &gt;gi|27735162|sp|P42736.2|RAP23_ARATH RecName: Full=Ethylene-responsive transcription factor RAP2-3; AltName: Full=Cadmium-induced protein AS30; AltName: Full=Ethylene response factor 72; Short=ERF72; AltName: Full=Ethylene-responsive element binding protein; Short=AtEBP; AltName: Full=Protein RELATED TO APETALA2 3; Short=Re…
BnaA05g31170D	14	140.667	AT3G06110.3	3.47485	7.24535e-21	up	MAPK phosphatase 2 [Arabidopsis thaliana] &gt;gi|334185120|ref|NP_001189821.1| MAPK phosphatase 2 [Arabidopsis thaliana] &gt;gi|75264849|sp|Q9M8K7.1|DUS1B_ARATH RecName: Full=Dual specificity protein phosphatase 1B; Short=AtDsPTP1B; AltName: Full=MAPK phosphatase 2; Short=AtMKP2 &gt;gi|6862915|gb|AAF30304.1|AC018907_4 putative dual-specificity protein phosphatase [Arabidopsis thaliana] &gt;gi|264…
BnaAnng37120D	19.6667	802.667	AT3G06130.1	5.5181	7.46733e-21	up	PREDICTED: uncharacterized protein LOC101291515 [Fragaria vesca subsp. vesca]
BnaA06g27640D	814.667	2171.33	AT5G25350.1	1.58683	9.02126e-21	up	EIN3-binding F-box protein 2 [Arabidopsis thaliana] &gt;gi|75325708|sp|Q708Y0.1|EBF2_ARATH RecName: Full=EIN3-binding F-box protein 2 &gt;gi|38705081|gb|AAR27072.1| EIN3-binding F-box protein 2 [Arabidopsis thaliana] &gt;gi|40641627|emb|CAE75865.1| F-box protein [Arabidopsis thaliana] &gt;gi|110735710|dbj|BAE99835.1| leucine-rich repeats containing protein [Arabidopsis thaliana] &gt;gi|332006046|…
BnaA05g27320D	2.33333	145	AT3G11770.1	6.14875	1.10308e-20	up	DnaQ-like exonuclease domain-containing protein [Arabidopsis thaliana] &gt;gi|73921148|sp|Q9FNG3.1|Y5645_ARATH RecName: Full=Uncharacterized protein At5g06450 &gt;gi|9758425|dbj|BAB08967.1| unnamed protein product [Arabidopsis thaliana] &gt;gi|19347954|gb|AAL86312.1| unknown protein [Arabidopsis thaliana] &gt;gi|21436419|gb|AAM51410.1| unknown protein [Arabidopsis thaliana] &gt;gi|332003636|gb|AE…
BnaA05g30390D	3	129.333	AT3G07180.1	5.62507	1.12114e-20	up	GPI transamidase component PIG-S-related protein [Arabidopsis thaliana] &gt;gi|17065106|gb|AAL32707.1| Unknown protein [Arabidopsis thaliana] &gt;gi|22136078|gb|AAM91117.1| unknown protein [Arabidopsis thaliana] &gt;gi|332640987|gb|AEE74508.1| GPI transamidase component PIG-S-related protein [Arabidopsis thaliana]
BnaA05g10580D	644	1821.33	AT2G33040.1	1.66926	1.26947e-20	up	ATP synthase subunit gamma [Arabidopsis thaliana] &gt;gi|3334123|sp|Q96250.1|ATPG3_ARATH RecName: Full=ATP synthase subunit gamma, mitochondrial; AltName: Full=F-ATPase gamma subunit; Flags: Precursor &gt;gi|1655480|dbj|BAA13599.1| gamma subunit of mitochondrial F1-ATPase [Arabidopsis thaliana] &gt;gi|2924787|gb|AAC04916.1| mitochondrial F1-ATPase, gamma subunit (ATP3_ARATH) [Arabidopsis thaliana…
BnaA05g31990D	245.667	778.667	AT3G05165.3	1.80231	1.27715e-20	up	Major facilitator superfamily protein [Arabidopsis thaliana] &gt;gi|42572259|ref|NP_974225.1| Major facilitator superfamily protein [Arabidopsis thaliana] &gt;gi|79313121|ref|NP_001030640.1| Major facilitator superfamily protein [Arabidopsis thaliana] &gt;gi|118572292|sp|Q94AF9.2|EDL11_ARATH RecName: Full=Sugar transporter ERD6-like 11 &gt;gi|222423627|dbj|BAH19782.1| AT3G05165 [Arabidopsis thali…
BnaA05g27770D	2	154.667	AT3G11230.2	6.43251	1.44525e-20	up	Yippee family putative zinc-binding protein [Arabidopsis thaliana] &gt;gi|332641497|gb|AEE75018.1| Yippee family putative zinc-binding protein [Arabidopsis thaliana]
BnaA05g30230D	1.33333	239	AT3G07390.1	7.60725	1.98725e-20	up	RecName: Full=Auxin-induced in root cultures protein 12; Flags: Precursor &gt;gi|6041839|gb|AAF02148.1|AC009853_8 unknown protein [Arabidopsis thaliana]
BnaA05g31240D	1.33333	212.333	AT3G06040.3	7.49011	2.99799e-20	up	ribosomal protein L12 family protein [Arabidopsis lyrata subsp. lyrata] &gt;gi|297330394|gb|EFH60813.1| ribosomal protein L12 family protein [Arabidopsis lyrata subsp. lyrata]
BnaA05g29300D	2.33333	133.667	AT3G09030.1	6.01791	3.65443e-20	up	potassium channel tetramerization domain-containing protein [Arabidopsis lyrata subsp. lyrata] &gt;gi|297328440|gb|EFH58859.1| potassium channel tetramerization domain-containing protein [Arabidopsis lyrata subsp. lyrata]
BnaA05g27150D	5	119.667	AT3G11945.1	4.73987	3.97348e-20	up	prenyltransferase [Arabidopsis lyrata subsp. lyrata] &gt;gi|297330714|gb|EFH61133.1| prenyltransferase [Arabidopsis lyrata subsp. lyrata]
BnaA05g27130D	2.66667	134.667	AT3G11960.1	5.81287	4.89785e-20	up	predicted protein [Arabidopsis lyrata subsp. lyrata] &gt;gi|297328597|gb|EFH59016.1| predicted protein [Arabidopsis lyrata subsp. lyrata]
BnaC03g04180D	1	299.667	AT5G10160.1	8.40263	6.99413e-20	up	putative 3-keto-acyl-ACP dehydratase [Brassica napus]
BnaA05g27710D	2.33333	136	AT3G11330.1	6.01545	7.7152e-20	up	ras group-related LRR 9 protein [Arabidopsis thaliana] &gt;gi|75331134|sp|Q8VYG9.1|PIRL9_ARATH RecName: Full=Plant intracellular Ras-group-related LRR protein 9 &gt;gi|18175638|gb|AAL59901.1| unknown protein [Arabidopsis thaliana] &gt;gi|21689861|gb|AAM67491.1| unknown protein [Arabidopsis thaliana] &gt;gi|57868160|gb|AAW57418.1| plant intracellular Ras-group-related LRR protein 9 [Arabidopsis th…
BnaA05g00430D	154	531.333	AT2G40940.1	1.95798	7.86801e-20	up	ethylene response sensor [Brassica oleracea]
BnaAnng10660D	1.33333	203.667	AT3G04830.1	7.41681	8.26847e-20	up	binding protein [Arabidopsis lyrata subsp. lyrata] &gt;gi|297328216|gb|EFH58635.1| binding protein [Arabidopsis lyrata subsp. lyrata]
BnaA01g02620D	258.333	743.333	AT4G34530.1	1.69674	8.33989e-20	up	unknown protein [Arabidopsis thaliana]
BnaA05g29610D	4	116.667	AT3G08620.1	5.05132	1.02952e-19	up	KH domain-containing protein [Arabidopsis lyrata subsp. lyrata] &gt;gi|297328415|gb|EFH58834.1| KH domain-containing protein [Arabidopsis lyrata subsp. lyrata]
BnaAnng41100D	3.33333	122.667	AT1G36160.2	5.3174	1.09651e-19	up	acetyl-CoA carboxylase [Brassica napus]
BnaC03g04330D	64.3333	263.333	AT5G10450.1	2.19494	1.23664e-19	up	14-3-3-like protein GF14 Lambda [Eutrema salsugineum]
BnaA10g06100D	24	214.667	AT5G50335.1	3.36805	1.8027e-19	up	uncharacterized protein [Arabidopsis thaliana] &gt;gi|21553645|gb|AAM62738.1| unknown [Arabidopsis thaliana] &gt;gi|26452157|dbj|BAC43167.1| unknown protein [Arabidopsis thaliana] &gt;gi|28416723|gb|AAO42892.1| At5g50335 [Arabidopsis thaliana] &gt;gi|332008545|gb|AED95928.1| uncharacterized protein AT5G50335 [Arabidopsis thaliana]
BnaA05g29180D	463.333	1184	AT3G09200.1	1.52208	2.09145e-19	up	60S acidic ribosomal protein P0 [Arabidopsis lyrata subsp. lyrata] &gt;gi|297330560|gb|EFH60979.1| 60S acidic ribosomal protein P0 [Arabidopsis lyrata subsp. lyrata]
BnaC02g16560D	93.6667	390	AT5G67060.1	2.21076	2.44942e-19	up	transcription factor HEC1 [Arabidopsis thaliana] &gt;gi|75309085|sp|Q9FHA7.1|HEC1_ARATH RecName: Full=Transcription factor HEC1; AltName: Full=Basic helix-loop-helix protein 88; Short=AtbHLH88; Short=bHLH 88; AltName: Full=Protein HECATE 1; AltName: Full=Transcription factor EN 118; AltName: Full=bHLH transcription factor bHLH088 &gt;gi|20127097|gb|AAM10961.1|AF488618_1 putative bHLH transcriptio…
BnaC09g07070D	13.6667	176.333	AT5G65800.1	3.94043	2.45607e-19	up	1-aminocyclopropane-1-carboxylate synthase 5 [Arabidopsis thaliana] &gt;gi|50400305|sp|Q37001.1|1A15_ARATH RecName: Full=1-aminocyclopropane-1-carboxylate synthase 5; Short=ACC synthase 5; AltName: Full=Ethylene-overproduction protein 2; AltName: Full=S-adenosyl-L-methionine methylthioadenosine-lyase 5 &gt;gi|12248013|gb|AAG50098.1|AF334720_1 1-aminocyclopropane-1-carboxylate synthase ACS5 [Arabi…
BnaA05g30790D	3.33333	117.333	AT3G06590.2	5.35181	3.55986e-19	up	unknown [Arabidopsis thaliana]
BnaA05g28660D	18.3333	154.333	AT3G09880.1	3.24912	3.85573e-19	up	serine/threonine protein phosphatase 2A regulatory subunit B prime beta isoform [Arabidopsis thaliana] &gt;gi|75097015|sp|O04376.1|2A5B_ARATH RecName: Full=Serine/threonine protein phosphatase 2A 57 kDa regulatory subunit B&apos; beta isoform; Short=AtB&apos; beta; Short=PP2A, B&apos; subunit, beta isoform &gt;gi|6681331|gb|AAF23248.1|AC015985_6 B&apos; regulatory subunit of PP2A (AtB&apos;beta) …
BnaC05g20560D	685	1811.67	AT1G25560.1	1.57581	3.88102e-19	up	AP2/ERF and B3 domain-containing transcription repressor TEM1 [Arabidopsis thaliana] &gt;gi|75268206|sp|Q9C6M5.1|RAVL1_ARATH RecName: Full=AP2/ERF and B3 domain-containing transcription repressor TEM1; AltName: Full=Protein TEMPRANILLO 1; AltName: Full=RAV1-like ethylene-responsive transcription factor TEM1 &gt;gi|12321505|gb|AAG50808.1|AC079281_10 DNA-binding protein RAV2, putative [Arabidopsis …
BnaC03g04250D	0.333333	875.333	AT5G65360.1	11.3969	4.17448e-19	up	unnamed protein product [Vitis vinifera]
BnaC06g39280D	93	517	AT1G78850.1	2.66952	4.61132e-19	up	curculin-like (mannose-binding) lectin family protein [Arabidopsis thaliana] &gt;gi|3834309|gb|AAC83025.1| Strong similarity to glycoprotein EP1 gb|L16983 Daucus carota and a member of S locus glycoprotein family PF|00954. ESTs gb|F13813, gb|T21052, gb|R30218 and gb|W43262 come from this gene [Arabidopsis thaliana] &gt;gi|15450842|gb|AAK96692.1| Strong similarity to glycoprotein EP1 [Arabidopsis …
BnaC03g04410D	58.6667	342.667	AT5G10550.1	2.67481	5.34737e-19	up	RecName: Full=Transcription factor GTE2; AltName: Full=Bromodomain-containing protein GTE2; AltName: Full=Protein GLOBAL TRANSCRIPTION FACTOR GROUP E2
BnaC04g46780D	187	1077.33	AT2G39980.1	2.77119	6.26477e-19	up	transferase family protein [Arabidopsis lyrata subsp. lyrata] &gt;gi|297327527|gb|EFH57947.1| transferase family protein [Arabidopsis lyrata subsp. lyrata]
BnaC07g16340D	11	139.667	AT5G67060.1	3.82982	1.06161e-18	up	transcription factor HEC1 [Arabidopsis thaliana] &gt;gi|75309085|sp|Q9FHA7.1|HEC1_ARATH RecName: Full=Transcription factor HEC1; AltName: Full=Basic helix-loop-helix protein 88; Short=AtbHLH88; Short=bHLH 88; AltName: Full=Protein HECATE 1; AltName: Full=Transcription factor EN 118; AltName: Full=bHLH transcription factor bHLH088 &gt;gi|20127097|gb|AAM10961.1|AF488618_1 putative bHLH transcriptio…
BnaAnng13950D	271.333	1121	AT5G01210.1	2.23113	1.53042e-18	up	HXXXD-type acyl-transferase-like protein [Arabidopsis thaliana] &gt;gi|6759444|emb|CAB69849.1| anthranilate N-benzoyltransferase-like protein [Arabidopsis thaliana] &gt;gi|15912269|gb|AAL08268.1| AT5g01210/F7J8_190 [Arabidopsis thaliana] &gt;gi|19699232|gb|AAL90982.1| AT5g01210/F7J8_190 [Arabidopsis thaliana] &gt;gi|110742575|dbj|BAE99201.1| anthranilate N-benzoyltransferase - like protein [Arabi…
BnaA05g30770D	3	110.333	AT3G06610.1	5.38392	1.74576e-18	up	DNA-binding enhancer-like protein [Arabidopsis thaliana] &gt;gi|12322682|gb|AAG51334.1|AC020580_14 unknown protein; 25530-24522 [Arabidopsis thaliana] &gt;gi|18252855|gb|AAL62354.1| unknown protein [Arabidopsis thaliana] &gt;gi|21389699|gb|AAM48048.1| unknown protein [Arabidopsis thaliana] &gt;gi|21593830|gb|AAM65797.1| unknown [Arabidopsis thaliana] &gt;gi|332640901|gb|AEE74422.1| DNA-binding en…
BnaA05g31380D	1.33333	174	AT3G05940.1	7.18441	1.99707e-18	up	uncharacterized protein [Arabidopsis thaliana] &gt;gi|42573479|ref|NP_974836.1| uncharacterized protein [Arabidopsis thaliana] &gt;gi|145334559|ref|NP_001078625.1| uncharacterized protein [Arabidopsis thaliana] &gt;gi|15292727|gb|AAK92732.1| unknown protein [Arabidopsis thaliana] &gt;gi|21436347|gb|AAM51343.1| unknown protein [Arabidopsis thaliana] &gt;gi|222423980|dbj|BAH19951.1| AT5G26740 [Arab…
BnaA08g30000D	243.333	686	AT5G35790.1	1.64652	2.00192e-18	up	glucose-6-phosphate dehydrogenase 1 [Arabidopsis lyrata subsp. lyrata] &gt;gi|297316285|gb|EFH46708.1| glucose-6-phosphate dehydrogenase 1 [Arabidopsis lyrata subsp. lyrata]
BnaAnng00440D	97	375	AT5G02760.1	2.10568	2.18228e-18	up	putative protein phosphatase 2C 67 [Arabidopsis thaliana] &gt;gi|75282641|sp|Q501F9.1|P2C67_ARATH RecName: Full=Probable protein phosphatase 2C 67; Short=AtPP2C67 &gt;gi|63003782|gb|AAY25420.1| At5g02760 [Arabidopsis thaliana] &gt;gi|66841368|gb|AAY57321.1| At5g02760 [Arabidopsis thaliana] &gt;gi|332003131|gb|AED90514.1| putative protein phosphatase 2C 67 [Arabidopsis thaliana]
BnaC03g04350D	40	211.667	AT5G10480.3	2.54142	2.54449e-18	up	PASTICCINO 2 [Brassica rapa subsp. pekinensis]
BnaA05g31130D	47.3333	238.667	AT3G06145.1	2.52881	3.27077e-18	up	uncharacterized protein [Arabidopsis thaliana] &gt;gi|62320488|dbj|BAD95020.1| putative RING zinc finger protein [Arabidopsis thaliana] &gt;gi|332640831|gb|AEE74352.1| uncharacterized protein AT3G06145 [Arabidopsis thaliana]
BnaCnng07600D	10.3333	135	---	3.90149	3.5951e-18	up	---
BnaC05g05040D	102	354.667	AT1G07240.1	1.94874	5.35242e-18	up	UDP-glucoronosyl/UDP-glucosyl transferase family protein [Arabidopsis lyrata subsp. lyrata] &gt;gi|297335479|gb|EFH65896.1| UDP-glucoronosyl/UDP-glucosyl transferase family protein [Arabidopsis lyrata subsp. lyrata]
BnaC01g38540D	120.667	629.333	AT3G12610.1	2.62641	6.10467e-18	up	unnamed protein product [Thellungiella halophila]
BnaA05g30760D	2.33333	115.667	AT3G06620.1	5.78976	7.71176e-18	up	PAS domain-containing tyrosine kinase-like protein [Arabidopsis thaliana] &gt;gi|12322680|gb|AAG51332.1|AC020580_12 protein kinase, putative; 19229-23534 [Arabidopsis thaliana] &gt;gi|20258844|gb|AAM13904.1| putative protein kinase [Arabidopsis thaliana] &gt;gi|21689823|gb|AAM67555.1| putative protein kinase [Arabidopsis thaliana] &gt;gi|110741529|dbj|BAE98714.1| putative protein kinase [Arabidop…
BnaA05g37100D	9	120.667	AT3G08910.1	3.94724	9.07447e-18	up	DnaJ domain-containing protein [Arabidopsis thaliana] &gt;gi|6403504|gb|AAF07844.1|AC010871_20 putative heat shock protein [Arabidopsis thaliana] &gt;gi|208879540|gb|ACI31315.1| At3g08910 [Arabidopsis thaliana] &gt;gi|332641173|gb|AEE74694.1| DnaJ domain-containing protein [Arabidopsis thaliana]
BnaA05g29110D	5.66667	110.667	AT5G02120.1	4.4865	9.72136e-18	up	one helix protein [Arabidopsis thaliana] &gt;gi|75100106|sp|O81208.1|HLIP_ARATH RecName: Full=High-light-induced protein, chloroplastic; AltName: Full=One helix protein; AltName: Full=Protein PIGMENT DEFECTIVE 335; Flags: Precursor &gt;gi|3283057|gb|AAC25108.1| one helix protein [Arabidopsis thaliana] &gt;gi|7340686|emb|CAB82985.1| one helix protein (OHP) [Arabidopsis thaliana] &gt;gi|17065540|gb…
BnaA03g48570D	30	173	AT4G27410.2	2.69861	1.0103e-17	up	NAC-domain protein [Brassica oleracea var. italica]
BnaC05g03980D	23.3333	154	AT1G05805.1	2.86213	1.84456e-17	up	PA1 [Brassica oleracea var. capitata]
BnaC06g43410D	31	168	AT1G69490.1	2.61339	1.9417e-17	up	NAC domain protein NAC2 [Arabidopsis thaliana]
BnaA04g25550D	122.667	451	AT2G44080.1	2.02663	2.46124e-17	up	ARGOS-like protein [Arabidopsis thaliana] &gt;gi|75158872|sp|Q8RXL7.1|ARL_ARATH RecName: Full=ARGOS-like protein &gt;gi|19423990|gb|AAL87296.1| unknown protein [Arabidopsis thaliana] &gt;gi|24030325|gb|AAN41330.1| unknown protein [Arabidopsis thaliana] &gt;gi|86451129|gb|ABC96792.1| ARGOS-like [Arabidopsis thaliana] &gt;gi|330255277|gb|AEC10371.1| ARGOS-like protein [Arabidopsis thaliana]
BnaA10g27540D	585.667	1944.33	AT5G01210.1	1.93826	2.70022e-17	up	HXXXD-type acyl-transferase-like protein [Arabidopsis thaliana] &gt;gi|6759444|emb|CAB69849.1| anthranilate N-benzoyltransferase-like protein [Arabidopsis thaliana] &gt;gi|15912269|gb|AAL08268.1| AT5g01210/F7J8_190 [Arabidopsis thaliana] &gt;gi|19699232|gb|AAL90982.1| AT5g01210/F7J8_190 [Arabidopsis thaliana] &gt;gi|110742575|dbj|BAE99201.1| anthranilate N-benzoyltransferase - like protein [Arabi…
BnaA05g31480D	2	350	AT3G05800.1	7.72248	2.7312e-17	up	unknown protein [Arabidopsis thaliana]
BnaAnng18180D	317	829.667	AT1G27210.1	1.55367	3.36693e-17	up	binding protein [Arabidopsis lyrata subsp. lyrata] &gt;gi|297336456|gb|EFH66873.1| binding protein [Arabidopsis lyrata subsp. lyrata]
BnaA05g32250D	190.333	544.333	AT3G02950.1	1.66486	3.36693e-17	up	Tho complex subunit 7 [Arabidopsis thaliana] &gt;gi|75186542|sp|Q9M8T6.1|THO7B_ARATH RecName: Full=THO complex subunit 7B; AltName: Full=THO complex subunit 7; Short=AtTHO7 &gt;gi|6728966|gb|AAF26964.1|AC018363_9 unknown protein [Arabidopsis thaliana] &gt;gi|15983444|gb|AAL11590.1|AF424596_1 AT3g02950/F13E7_10 [Arabidopsis thaliana] &gt;gi|48310661|gb|AAT41862.1| At3g02950 [Arabidopsis thaliana] …
BnaA05g29270D	4.66667	103.333	AT3G09180.1	4.62522	3.89915e-17	up	uncharacterized protein [Arabidopsis thaliana] &gt;gi|75158718|sp|Q8RWM3.1|MED27_ARATH RecName: Full=Mediator of RNA polymerase II transcription subunit 27; AltName: Full=Mediator of RNA polymerase II transcription subunit 3 &gt;gi|20260202|gb|AAM12999.1| unknown protein [Arabidopsis thaliana] &gt;gi|56382015|gb|AAV85726.1| At3g09180 [Arabidopsis thaliana] &gt;gi|332641213|gb|AEE74734.1| uncharac…
BnaA05g32180D	5	98.3333	AT3G04980.1	4.43904	4.30596e-17	up	DNAJ heat shock N-terminal domain-containing protein [Arabidopsis lyrata subsp. lyrata] &gt;gi|297330321|gb|EFH60740.1| DNAJ heat shock N-terminal domain-containing protein [Arabidopsis lyrata subsp. lyrata]
BnaA06g37520D	139.333	477.667	AT1G52030.1	1.93709	5.10227e-17	up	jasmonate inducible protein isolog [Arabidopsis thaliana] &gt;gi|9279640|dbj|BAB01140.1| jasmonate inducible protein; myrosinase binding protein-like [Arabidopsis thaliana]
BnaC04g51810D	106	398	AT2G40940.1	2.10529	5.12049e-17	up	ethylene response sensor [Brassica oleracea]
BnaC04g24330D	11.3333	148	AT3G57260.1	3.97653	5.45603e-17	up	beta-1,3 glucanase [Brassica oleracea]
BnaC07g27220D	202	642.667	AT5G49450.1	1.8068	5.60955e-17	up	basic leucine-zipper 1 [Arabidopsis thaliana] &gt;gi|75309069|sp|Q9FGX2.1|BZIP1_ARATH RecName: Full=Basic leucine zipper 1; Short=AtbZIP1; Short=bZIP protein 1 &gt;gi|15278030|gb|AAK94022.1|AF400618_1 transcription factor-like protein bZIP1 [Arabidopsis thaliana] &gt;gi|9759428|dbj|BAB09915.1| unnamed protein product [Arabidopsis thaliana] &gt;gi|21593782|gb|AAM65749.1| unknown [Arabidopsis thali…
BnaA03g00600D	15.6667	160.333	AT5G02760.1	3.56258	6.13034e-17	up	putative protein phosphatase 2C 67 [Arabidopsis thaliana] &gt;gi|75282641|sp|Q501F9.1|P2C67_ARATH RecName: Full=Probable protein phosphatase 2C 67; Short=AtPP2C67 &gt;gi|63003782|gb|AAY25420.1| At5g02760 [Arabidopsis thaliana] &gt;gi|66841368|gb|AAY57321.1| At5g02760 [Arabidopsis thaliana] &gt;gi|332003131|gb|AED90514.1| putative protein phosphatase 2C 67 [Arabidopsis thaliana]
BnaA10g15920D	64	355.667	AT5G19120.1	2.6398	9.31334e-17	up	aspartyl protease family protein [Arabidopsis thaliana] &gt;gi|15010798|gb|AAK74058.1| AT5g19120/T24G5_20 [Arabidopsis thaliana] &gt;gi|15810069|gb|AAL06960.1| AT5g19120/T24G5_20 [Arabidopsis thaliana] &gt;gi|332005272|gb|AED92655.1| aspartyl protease family protein [Arabidopsis thaliana]
BnaA05g29890D	2.33333	102.667	AT3G07760.2	5.64012	9.93356e-17	up	unknown protein [Arabidopsis thaliana] &gt;gi|6648188|gb|AAF21186.1|AC013483_10 unknown protein [Arabidopsis thaliana]
BnaA05g29630D	4	97.3333	AT3G08600.1	4.76406	1.32223e-16	up	unknown [Arabidopsis thaliana]
BnaA01g04550D	677.333	2899.33	AT4G32460.2	2.32968	1.49188e-16	up	uncharacterized protein [Arabidopsis thaliana] &gt;gi|42573129|ref|NP_974661.1| uncharacterized protein [Arabidopsis thaliana] &gt;gi|21593257|gb|AAM65206.1| unknown [Arabidopsis thaliana] &gt;gi|94442427|gb|ABF19001.1| At4g32460 [Arabidopsis thaliana] &gt;gi|332660663|gb|AEE86063.1| uncharacterized protein AT4G32460 [Arabidopsis thaliana] &gt;gi|332660664|gb|AEE86064.1| uncharacterized protein A…
BnaAnng19120D	33.3333	278.667	AT5G67060.1	3.2608	1.52122e-16	up	transcription factor HEC1 [Arabidopsis thaliana] &gt;gi|75309085|sp|Q9FHA7.1|HEC1_ARATH RecName: Full=Transcription factor HEC1; AltName: Full=Basic helix-loop-helix protein 88; Short=AtbHLH88; Short=bHLH 88; AltName: Full=Protein HECATE 1; AltName: Full=Transcription factor EN 118; AltName: Full=bHLH transcription factor bHLH088 &gt;gi|20127097|gb|AAM10961.1|AF488618_1 putative bHLH transcriptio…
BnaA05g30250D	3.33333	97	AT3G07370.1	5.0182	1.99211e-16	up	carboxyl terminus of hsc70-interacting protein [Arabidopsis lyrata subsp. lyrata] &gt;gi|297330485|gb|EFH60904.1| carboxyl terminus of hsc70-interacting protein [Arabidopsis lyrata subsp. lyrata]
BnaA08g27690D	74.3333	321.667	AT1G04040.1	2.32968	2.05347e-16	up	HAD superfamily, subfamily IIIB acid phosphatase [Arabidopsis thaliana] &gt;gi|13926198|gb|AAK49578.1|AF370572_1 Similar to acid phosphatase [Arabidopsis thaliana] &gt;gi|16226693|gb|AAL16234.1|AF428465_1 At1g04040/F21M11_2 [Arabidopsis thaliana] &gt;gi|4204285|gb|AAD10666.1| Similar to acid phosphatase [Arabidopsis thaliana] &gt;gi|332189528|gb|AEE27649.1| HAD superfamily, subfamily IIIB acid ph…
BnaA01g17230D	5.33333	116	AT4G16515.1	4.70009	2.26128e-16	up	protein ROOT MERISTEM GROWTH FACTOR 6 [Arabidopsis thaliana] &gt;gi|75163163|sp|Q93VK8.1|RGF6_ARATH RecName: Full=Root meristem growth factor 6; Short=AtRGF6; Flags: Precursor &gt;gi|14190465|gb|AAK55713.1|AF380632_1 AT4g16511 [Arabidopsis thaliana] &gt;gi|15809722|gb|AAL06789.1| AT4g16511 [Arabidopsis thaliana] &gt;gi|21594038|gb|AAM65956.1| unknown [Arabidopsis thaliana] &gt;gi|332658363|gb|AEE…
BnaCnng63980D	316.333	1097.33	AT1G52190.1	2.00915	2.71008e-16	up	nitrate transporter, putative [Ricinus communis] &gt;gi|223544364|gb|EEF45885.1| nitrate transporter, putative [Ricinus communis]
BnaA05g30640D	7.33333	106.667	AT3G06780.1	4.04774	2.87294e-16	up	PREDICTED: uncharacterized protein LOC101261042 [Solanum lycopersicum]
BnaA05g27430D	2.66667	95	AT3G11650.1	5.32102	3.07557e-16	up	NDR1/HIN1-Like protein 2 [Arabidopsis thaliana] &gt;gi|6041818|gb|AAF02133.1|AC009918_5 unknown protein [Arabidopsis thaliana] &gt;gi|88196753|gb|ABD43019.1| At3g11650 [Arabidopsis thaliana] &gt;gi|332641558|gb|AEE75079.1| NDR1/HIN1-Like protein 2 [Arabidopsis thaliana]
BnaC03g22340D	20.3333	164	AT2G39980.1	3.24767	3.35805e-16	up	transferase family protein [Arabidopsis lyrata subsp. lyrata] &gt;gi|297327527|gb|EFH57947.1| transferase family protein [Arabidopsis lyrata subsp. lyrata]
BnaA05g27210D	2.66667	94.3333	AT3G11910.2	5.29308	4.91071e-16	up	ubiquitin carboxyl-terminal hydrolase 13 [Arabidopsis thaliana] &gt;gi|75243459|sp|Q84WU2.1|UBP13_ARATH RecName: Full=Ubiquitin carboxyl-terminal hydrolase 13; AltName: Full=Deubiquitinating enzyme 13; Short=AtUBP13; AltName: Full=Ubiquitin thioesterase 13; AltName: Full=Ubiquitin-specific-processing protease 13 &gt;gi|27754270|gb|AAO22588.1| putative ubiquitin carboxyl-terminal hydrolase [Arabid…
BnaA09g02480D	526.333	1783.33	AT3G29030.1	1.97429	4.97252e-16	up	alpha-expansin protein 5 [Brassica rapa]
BnaC01g06040D	1987.67	6325.67	AT4G32460.2	1.87443	6.07615e-16	up	uncharacterized protein [Arabidopsis thaliana] &gt;gi|42573129|ref|NP_974661.1| uncharacterized protein [Arabidopsis thaliana] &gt;gi|21593257|gb|AAM65206.1| unknown [Arabidopsis thaliana] &gt;gi|94442427|gb|ABF19001.1| At4g32460 [Arabidopsis thaliana] &gt;gi|332660663|gb|AEE86063.1| uncharacterized protein AT4G32460 [Arabidopsis thaliana] &gt;gi|332660664|gb|AEE86064.1| uncharacterized protein A…
BnaA02g31980D	959.333	3253	AT5G25460.1	2.00022	6.09604e-16	up	uncharacterized protein [Arabidopsis thaliana] &gt;gi|14423450|gb|AAK62407.1|AF386962_1 Unknown protein [Arabidopsis thaliana] &gt;gi|30725566|gb|AAP37805.1| At5g25460 [Arabidopsis thaliana] &gt;gi|332006063|gb|AED93446.1| uncharacterized protein AT5G25460 [Arabidopsis thaliana]
BnaA04g21850D	772	2192.33	AT2G38170.1	1.70378	7.16932e-16	up	vacuolar cation/proton exchanger 1 [Arabidopsis thaliana] &gt;gi|122056111|sp|Q39253.3|CAX1_ARATH RecName: Full=Vacuolar cation/proton exchanger 1; AltName: Full=Ca(2+)/H(+) antiporter CAX1; AltName: Full=Ca(2+)/H(+) exchanger 1; AltName: Full=Protein CATION EXCHANGER 1; AltName: Full=Protein RARE COLD INDUCIBLE 4 &gt;gi|13937169|gb|AAK50078.1|AF372938_1 At2g38170/F16M14.10 [Arabidopsis thaliana]…
BnaAnng10570D	18.3333	1914.67	AT3G04730.1	6.90788	8.96201e-16	up	indoleacetic acid-induced protein 16 [Brassica rapa]
BnaAnng25820D	34.6667	166.333	AT1G04310.1	2.42711	1.34033e-15	up	predicted protein [Arabidopsis lyrata subsp. lyrata] &gt;gi|297338050|gb|EFH68467.1| predicted protein [Arabidopsis lyrata subsp. lyrata]
BnaA05g27650D	2.66667	95	AT3G11420.1	5.29007	1.52538e-15	up	uncharacterized protein [Arabidopsis thaliana] &gt;gi|12322913|gb|AAG51451.1|AC008153_24 unknown protein; 34369-36858 [Arabidopsis thaliana] &gt;gi|22136026|gb|AAM91595.1| unknown protein [Arabidopsis thaliana] &gt;gi|34098873|gb|AAQ56819.1| At3g11420 [Arabidopsis thaliana] &gt;gi|332641524|gb|AEE75045.1| uncharacterized protein AT3G11420 [Arabidopsis thaliana] &gt;gi|591402084|gb|AHL38769.1| gly…
BnaC03g36360D	176.667	478.667	AT3G08850.1	1.60169	2.14661e-15	up	Regulatory-associated protein of TOR 1 [Arabidopsis thaliana] &gt;gi|75331762|sp|Q93YQ1.1|RTOR1_ARATH RecName: Full=Regulatory-associated protein of TOR 1; AltName: Full=Protein RAPTOR 1; AltName: Full=Protein RAPTOR 1B; Short=AtRaptor1b &gt;gi|16648937|gb|AAL24320.1| Unknown protein [Arabidopsis thaliana] &gt;gi|31711792|gb|AAP68252.1| At3g08850 [Arabidopsis thaliana] &gt;gi|56266687|gb|AAV84960…
BnaAnng29420D	2	103.333	AT3G10670.1	5.81626	2.37062e-15	up	unknown protein [Arabidopsis thaliana]
BnaC06g39250D	546	1443.33	AT1G78830.1	1.5522	2.48696e-15	up	curculin-like (mannose-binding) lectin-like protein [Arabidopsis thaliana] &gt;gi|16226591|gb|AAL16208.1|AF428439_1 At1g78830/F9K20_12 [Arabidopsis thaliana] &gt;gi|3834312|gb|AAC83028.1| Strong similarity to glycoprotein EP1 gb|L16983 Daucus carota and a member of S locus glycoprotein family PF|00954. ESTs gb|AA067487, gb|Z35737, gb|Z30815, gb|Z35350, gb|AA713171, gb|AI100553, gb|Z34248, gb|AA72…
BnaA05g24230D	1.33333	126.333	AT3G16530.1	6.77942	2.5066e-15	up	legume lectin family protein [Arabidopsis lyrata subsp. lyrata] &gt;gi|297330987|gb|EFH61406.1| legume lectin family protein [Arabidopsis lyrata subsp. lyrata]
BnaA06g00880D	49.6667	211	AT1G53520.1	2.23529	2.53982e-15	up	chalcone isomerase, putative [Arabidopsis thaliana]
BnaC08g10150D	13.6667	158.667	AT4G15160.2	3.65373	2.57647e-15	up	cell wall protein like [Arabidopsis thaliana] &gt;gi|7268262|emb|CAB78558.1| cell wall protein like [Arabidopsis thaliana]
BnaCnng68360D	12.3333	122	AT3G23150.1	3.55079	2.61826e-15	up	ethylene receptor [Brassica oleracea]
BnaA08g02680D	19.6667	179.667	AT1G49450.1	3.29131	3.12849e-15	up	At1g49450/F13F21_11 [Arabidopsis thaliana] &gt;gi|25090346|gb|AAN72281.1| At1g49450/F13F21_11 [Arabidopsis thaliana]
BnaC04g00390D	223.333	665	AT2G47140.1	1.76313	3.53883e-15	up	predicted protein [Arabidopsis lyrata subsp. lyrata] &gt;gi|297327948|gb|EFH58368.1| predicted protein [Arabidopsis lyrata subsp. lyrata]
BnaA05g29990D	2.33333	93.6667	AT3G07630.2	5.46976	3.86899e-15	up	predicted protein [Arabidopsis lyrata subsp. lyrata] &gt;gi|297328379|gb|EFH58798.1| predicted protein [Arabidopsis lyrata subsp. lyrata]
BnaA04g17070D	44.6667	189	AT2G44450.1	2.26637	4.21023e-15	up	glycosyl hydrolase family 1 protein [Arabidopsis lyrata subsp. lyrata] &gt;gi|297325953|gb|EFH56373.1| glycosyl hydrolase family 1 protein [Arabidopsis lyrata subsp. lyrata]
BnaC02g48660D	1934	5849.67	AT5G25460.1	1.82375	5.67229e-15	up	uncharacterized protein [Arabidopsis thaliana] &gt;gi|14423450|gb|AAK62407.1|AF386962_1 Unknown protein [Arabidopsis thaliana] &gt;gi|30725566|gb|AAP37805.1| At5g25460 [Arabidopsis thaliana] &gt;gi|332006063|gb|AED93446.1| uncharacterized protein AT5G25460 [Arabidopsis thaliana]
BnaC08g02790D	22.6667	179.667	AT1G49570.1	3.19894	5.8176e-15	up	predicted protein [Arabidopsis lyrata subsp. lyrata] &gt;gi|297337363|gb|EFH67780.1| predicted protein [Arabidopsis lyrata subsp. lyrata]
BnaC07g46820D	143.667	491.667	AT4G37890.2	1.97778	7.03391e-15	up	protein EMBRYO SAC DEVELOPMENT ARREST 40 [Arabidopsis thaliana] &gt;gi|332661450|gb|AEE86850.1| zinc finger (C3HC4-type RING finger) family protein [Arabidopsis thaliana]
BnaA10g22220D	259.667	850.333	AT5G09970.1	1.94059	7.48395e-15	up	CYP78A7 [Arabidopsis lyrata subsp. lyrata] &gt;gi|297317232|gb|EFH47654.1| CYP78A7 [Arabidopsis lyrata subsp. lyrata]
BnaA05g28900D	1.66667	100	AT3G09580.1	6.08043	7.69666e-15	up	amine oxidase family protein [Arabidopsis lyrata subsp. lyrata] &gt;gi|297330582|gb|EFH61001.1| amine oxidase family protein [Arabidopsis lyrata subsp. lyrata]
BnaA05g30050D	1.66667	102	AT3G07568.1	6.1087	8.42384e-15	up	uncharacterized protein [Arabidopsis thaliana] &gt;gi|17065402|gb|AAL32855.1| Unknown protein [Arabidopsis thaliana] &gt;gi|20148611|gb|AAM10196.1| unknown protein [Arabidopsis thaliana] &gt;gi|21554046|gb|AAM63127.1| unknown [Arabidopsis thaliana] &gt;gi|332641045|gb|AEE74566.1| uncharacterized protein AT3G07568 [Arabidopsis thaliana]
BnaA05g26470D	329	840.667	AT3G12710.1	1.52433	1.14455e-14	up	methyladenine glycosylase family protein [Arabidopsis lyrata subsp. lyrata] &gt;gi|297330761|gb|EFH61180.1| methyladenine glycosylase family protein [Arabidopsis lyrata subsp. lyrata]
BnaA08g27770D	22.6667	165	AT1G04250.1	3.11795	1.27961e-14	up	auxin-responsive protein IAA17 [Arabidopsis thaliana] &gt;gi|11131276|sp|P93830.2|IAA17_ARATH RecName: Full=Auxin-responsive protein IAA17; AltName: Full=Auxin response 3; AltName: Full=Indoleacetic acid-induced protein 17 &gt;gi|12484197|gb|AAG53997.1|AF336916_1 auxin-induced protein, IAA17/AXR3-1 [Arabidopsis thaliana] &gt;gi|2618723|gb|AAB84354.1| IAA17 [Arabidopsis thaliana] &gt;gi|2921756|gb…
BnaA10g13850D	617	2345.67	AT5G22500.1	2.1102	1.42777e-14	up	fatty acyl-CoA reductase 1 [Arabidopsis thaliana] &gt;gi|75101939|sp|Q39152.1|FACR1_ARATH RecName: Full=Fatty acyl-CoA reductase 1 &gt;gi|1491615|emb|CAA68191.1| male sterility 2-like protein [Arabidopsis thaliana] &gt;gi|9758656|dbj|BAB09122.1| male sterility 2-like protein [Arabidopsis thaliana] &gt;gi|14334738|gb|AAK59547.1| putative male sterility 2 protein [Arabidopsis thaliana] &gt;gi|15293…
BnaC03g59730D	50.3333	191.667	AT1G30460.1	2.07893	1.51122e-14	up	cleavage and polyadenylation specificity factor CPSF30 [Arabidopsis thaliana] &gt;gi|6634767|gb|AAF19747.1|AC009917_6 Contains similarity to gb|U96448 cleavage and polyadenylation specificity factor 30 kDa from Bos taurus [Arabidopsis thaliana] &gt;gi|24415582|gb|AAN41459.1| putative cleavage and polyadenylation specificity factor 30 kDa subunit [Arabidopsis thaliana] &gt;gi|332193101|gb|AEE31222…
BnaC04g03310D	15.6667	115	AT2G44080.1	3.0343	1.69639e-14	up	ARGOS-like protein [Arabidopsis thaliana] &gt;gi|75158872|sp|Q8RXL7.1|ARL_ARATH RecName: Full=ARGOS-like protein &gt;gi|19423990|gb|AAL87296.1| unknown protein [Arabidopsis thaliana] &gt;gi|24030325|gb|AAN41330.1| unknown protein [Arabidopsis thaliana] &gt;gi|86451129|gb|ABC96792.1| ARGOS-like [Arabidopsis thaliana] &gt;gi|330255277|gb|AEC10371.1| ARGOS-like protein [Arabidopsis thaliana]
BnaA05g23300D	45	199.333	AT3G16500.1	2.31993	1.99425e-14	up	phytochrome-associated protein 1 [Arabidopsis thaliana] &gt;gi|46395896|sp|Q8LAL2.2|IAA26_ARATH RecName: Full=Auxin-responsive protein IAA26; AltName: Full=Indoleacetic acid-induced protein 26; AltName: Full=Phytochrome-associated protein 1 &gt;gi|12083212|gb|AAG48765.1|AF332401_1 putative phytochrome-associated protein 1 [Arabidopsis thaliana] &gt;gi|14423422|gb|AAK62393.1|AF386948_1 phytochrome…
BnaC03g04170D	---	175.667	AT5G10140.1	10.0267	2.01352e-14	up	flowering locus C [Brassica napus]
BnaA05g29960D	1	137	AT3G07680.1	7.27527	2.36542e-14	up	putative coated vesicle membrane protein [Arabidopsis thaliana]
BnaA09g53830D	30	186	AT1G14800.1	2.77976	2.91239e-14	up	predicted protein [Arabidopsis lyrata subsp. lyrata] &gt;gi|297324744|gb|EFH55164.1| predicted protein [Arabidopsis lyrata subsp. lyrata]
BnaA01g30460D	56.3333	292.667	AT3G12610.1	2.59646	3.89377e-14	up	unnamed protein product [Thellungiella halophila]
BnaA05g23430D	213.333	552	AT3G16270.1	1.52022	4.30662e-14	up	ENTH/VHS family protein [Arabidopsis thaliana] &gt;gi|75168952|sp|Q9C5H4.1|Y3627_ARATH RecName: Full=VHS domain-containing protein At3g16270 &gt;gi|13430666|gb|AAK25955.1|AF360245_1 unknown protein [Arabidopsis thaliana] &gt;gi|14532838|gb|AAK64101.1| unknown protein [Arabidopsis thaliana] &gt;gi|332642271|gb|AEE75792.1| ENTH/VHS family protein [Arabidopsis thaliana]
BnaA09g29240D	33.3333	251	AT1G26770.2	3.19968	4.40612e-14	up	expansin 2, partial [Brassica juncea]
BnaC03g24360D	45	178.667	AT2G43620.1	2.14037	4.49369e-14	up	chitinase family protein [Arabidopsis thaliana] &gt;gi|2281108|gb|AAB64044.1| putative endochitinase [Arabidopsis thaliana] &gt;gi|330255202|gb|AEC10296.1| chitinase [Arabidopsis thaliana]
BnaA05g32100D	2	89.6667	AT3G05050.1	5.62401	4.57936e-14	up	protein kinase superfamily protein [Arabidopsis thaliana] &gt;gi|6729015|gb|AAF27011.1|AC009177_1 putative cyclin-dependent protein kinase [Arabidopsis thaliana] &gt;gi|14532508|gb|AAK63982.1| AT3g05050/T12H1_1 [Arabidopsis thaliana] &gt;gi|23506083|gb|AAN28901.1| At3g05050/T12H1_1 [Arabidopsis thaliana] &gt;gi|332640659|gb|AEE74180.1| protein kinase superfamily protein [Arabidopsis thaliana]
BnaCnng60720D	17.6667	120	AT3G10700.1	2.9222	5.60516e-14	up	putative galactokinase, 5&apos; partial; 97-568 [Arabidopsis thaliana]
BnaA04g20010D	205	567.667	AT2G34250.2	1.65727	6.87607e-14	up	SecY protein transport family protein [Arabidopsis thaliana] &gt;gi|20260296|gb|AAM13046.1| putative protein transport protein SEC61 alpha subunit [Arabidopsis thaliana] &gt;gi|332192950|gb|AEE31071.1| SecY protein transport family protein [Arabidopsis thaliana]
BnaC09g18100D	21.6667	139.333	AT5G44260.1	2.86686	1.0658e-13	up	zinc finger (CCCH-type) family protein [Arabidopsis lyrata subsp. lyrata] &gt;gi|297309436|gb|EFH39860.1| zinc finger (CCCH-type) family protein [Arabidopsis lyrata subsp. lyrata]
BnaCnng71550D	144.667	670.333	AT1G69530.2	2.48412	1.10637e-13	up	expansin protein 1 [Brassica juncea] &gt;gi|283459396|gb|ADB22388.1| expansin [Brassica juncea]
BnaA05g28640D	13.6667	108.333	AT3G09900.1	3.1099	1.21303e-13	up	RAB GTPase-like protein E1E [Arabidopsis thaliana] &gt;gi|75204351|sp|Q9SF91.1|RAE1E_ARATH RecName: Full=Ras-related protein RABE1e; Short=AtRABE1e; AltName: Full=Ras-related protein Rab8E; Short=AtRab8E &gt;gi|6681329|gb|AAF23246.1|AC015985_4 putative Ras-like GTP-binding protein [Arabidopsis thaliana] &gt;gi|21536596|gb|AAM60928.1| putative Ras-like GTP-binding protein [Arabidopsis thaliana] &g…
BnaC09g17200D	252	703.333	AT5G42860.1	1.66553	1.32528e-13	up	At5g42860 [Arabidopsis thaliana]
BnaA05g00840D	43.6667	242.667	AT4G01820.1	2.60129	1.35329e-13	up	unnamed protein product [Vitis vinifera]
BnaC03g62490D	150	511.333	AT4G35750.1	1.88404	1.35329e-13	up	SEC14 cytosolic factor family protein / phosphoglyceride transfer family protein [Arabidopsis thaliana] &gt;gi|3367593|emb|CAA20045.1| putative protein [Arabidopsis thaliana] &gt;gi|7270527|emb|CAB81484.1| putative protein [Arabidopsis thaliana] &gt;gi|17473778|gb|AAL38324.1| putative protein [Arabidopsis thaliana] &gt;gi|30725562|gb|AAP37803.1| At4g35750 [Arabidopsis thaliana] &gt;gi|332661158|g…
BnaC08g00620D	130	368.333	AT1G04310.1	1.68425	1.51833e-13	up	predicted protein [Arabidopsis lyrata subsp. lyrata] &gt;gi|297338050|gb|EFH68467.1| predicted protein [Arabidopsis lyrata subsp. lyrata]
BnaA03g50070D	75.3333	369	AT1G65310.1	2.55925	1.74729e-13	up	xyloglucan endotransglucosylase/hydrolase protein 20 [Arabidopsis thaliana] &gt;gi|38605469|sp|Q9FI31.1|XTH20_ARATH RecName: Full=Xyloglucan endotransglucosylase/hydrolase protein 20; Short=At-XTH20; Short=XTH-20; Flags: Precursor &gt;gi|10177758|dbj|BAB11071.1| xyloglucan endo-1,4-beta-D-glucanase [Arabidopsis thaliana] &gt;gi|45825157|gb|AAS77486.1| At5g48070 [Arabidopsis thaliana] &gt;gi|62320…
BnaC08g00490D	74.3333	272.667	AT1G04040.1	2.06005	1.96955e-13	up	HAD superfamily, subfamily IIIB acid phosphatase [Arabidopsis thaliana] &gt;gi|13926198|gb|AAK49578.1|AF370572_1 Similar to acid phosphatase [Arabidopsis thaliana] &gt;gi|16226693|gb|AAL16234.1|AF428465_1 At1g04040/F21M11_2 [Arabidopsis thaliana] &gt;gi|4204285|gb|AAD10666.1| Similar to acid phosphatase [Arabidopsis thaliana] &gt;gi|332189528|gb|AEE27649.1| HAD superfamily, subfamily IIIB acid ph…
BnaA05g33380D	193	494.667	AT3G02740.1	1.50408	1.9836e-13	up	aspartyl protease family protein [Arabidopsis thaliana] &gt;gi|6728988|gb|AAF26986.1|AC018363_31 putative aspartyl protease [Arabidopsis thaliana] &gt;gi|21593593|gb|AAM65560.1| putative aspartyl protease [Arabidopsis thaliana] &gt;gi|332640332|gb|AEE73853.1| aspartyl protease family protein [Arabidopsis thaliana]
BnaC03g08990D	47.6667	202.667	AT5G18400.3	2.28044	2.02781e-13	up	anamorsin homolog [Arabidopsis thaliana] &gt;gi|21593933|gb|AAM65895.1| unknown [Arabidopsis thaliana] &gt;gi|332005167|gb|AED92550.1| cytokine-induced anti-apoptosis inhibitor 1, Fe-S biogenesis [Arabidopsis thaliana]
BnaC03g38710D	127.333	394.333	AT3G14810.1	1.77976	2.15211e-13	up	mechanosensitive channel of small conductance-like 5 [Arabidopsis thaliana] &gt;gi|75273199|sp|Q9LH74.1|MSL5_ARATH RecName: Full=Mechanosensitive ion channel protein 5; AltName: Full=Mechanosensitive channel of small conductance-like 5; AltName: Full=MscS-Like protein 5 &gt;gi|11994592|dbj|BAB02647.1| unnamed protein product [Arabidopsis thaliana] &gt;gi|332642047|gb|AEE75568.1| mechanosensitive …
BnaA01g06740D	250.333	710.333	AT4G30280.1	1.65805	2.17278e-13	up	xyloglucan endotransglucosylase/hydrolase protein 20 [Arabidopsis thaliana] &gt;gi|38605469|sp|Q9FI31.1|XTH20_ARATH RecName: Full=Xyloglucan endotransglucosylase/hydrolase protein 20; Short=At-XTH20; Short=XTH-20; Flags: Precursor &gt;gi|10177758|dbj|BAB11071.1| xyloglucan endo-1,4-beta-D-glucanase [Arabidopsis thaliana] &gt;gi|45825157|gb|AAS77486.1| At5g48070 [Arabidopsis thaliana] &gt;gi|62320…
BnaC03g04240D	208	772	AT5G10370.1	2.01978	2.44143e-13	up	117M18_19 [Brassica rapa]
BnaA05g27690D	1.66667	85	AT5G05970.1	5.81055	2.98682e-13	up	transducin family protein [Arabidopsis lyrata subsp. lyrata] &gt;gi|297317029|gb|EFH47451.1| transducin family protein [Arabidopsis lyrata subsp. lyrata]
BnaA08g02670D	35	189.667	AT1G49470.1	2.68395	3.04442e-13	up	uncharacterized protein [Arabidopsis thaliana] &gt;gi|5430771|gb|AAD43171.1|AC007504_26 Unknown Protein [Arabidopsis thaliana] &gt;gi|105830110|gb|ABF74714.1| At1g49470 [Arabidopsis thaliana] &gt;gi|332194311|gb|AEE32432.1| uncharacterized protein AT1G49470 [Arabidopsis thaliana]
BnaA05g30290D	92.3333	283.333	AT3G07310.1	1.77324	3.19679e-13	up	uncharacterized protein [Arabidopsis thaliana] &gt;gi|6041833|gb|AAF02142.1|AC009853_2 unknown protein [Arabidopsis thaliana] &gt;gi|6642634|gb|AAF20215.1|AC012395_2 unknown protein [Arabidopsis thaliana] &gt;gi|14596187|gb|AAK68821.1| Unknown protein [Arabidopsis thaliana] &gt;gi|21593217|gb|AAM65166.1| unknown [Arabidopsis thaliana] &gt;gi|22136074|gb|AAM91115.1| unknown protein [Arabidopsis th…
BnaA03g26220D	10.3333	423.333	AT4G02380.1	5.67278	3.54938e-13	up	senescence-associated protein SAG21 [Arabidopsis thaliana] &gt;gi|15294220|gb|AAK95287.1|AF410301_1 AT4g02380/T14P8_2 [Arabidopsis thaliana] &gt;gi|14517508|gb|AAK62644.1| AT4g02380/T14P8_2 [Arabidopsis thaliana] &gt;gi|15450609|gb|AAK96576.1| AT4g02380/T14P8_2 [Arabidopsis thaliana] &gt;gi|15809760|gb|AAL06808.1| AT4g02380/T14P8_2 [Arabidopsis thaliana] &gt;gi|21592389|gb|AAM64340.1| late embryo…
BnaC09g54400D	201.667	674.667	AT5G14230.1	1.97427	4.01175e-13	up	uncharacterized protein [Arabidopsis thaliana] &gt;gi|332004620|gb|AED92003.1| uncharacterized protein AT5G14230 [Arabidopsis thaliana]
BnaC03g24680D	39.3333	173	AT2G44080.1	2.2532	4.06316e-13	up	ARGOS-like protein [Arabidopsis thaliana] &gt;gi|75158872|sp|Q8RXL7.1|ARL_ARATH RecName: Full=ARGOS-like protein &gt;gi|19423990|gb|AAL87296.1| unknown protein [Arabidopsis thaliana] &gt;gi|24030325|gb|AAN41330.1| unknown protein [Arabidopsis thaliana] &gt;gi|86451129|gb|ABC96792.1| ARGOS-like [Arabidopsis thaliana] &gt;gi|330255277|gb|AEC10371.1| ARGOS-like protein [Arabidopsis thaliana]
BnaC03g49500D	19.6667	131.667	AT5G64770.1	2.90995	4.21209e-13	up	root meristem growth factor 9 [Arabidopsis thaliana] &gt;gi|75170417|sp|Q9FGF6.1|RGF9_ARATH RecName: Full=Root meristem growth factor 9; Short=AtRGF9; Flags: Precursor &gt;gi|10177208|dbj|BAB10310.1| unnamed protein product [Arabidopsis thaliana] &gt;gi|27311821|gb|AAO00876.1| unknown protein [Arabidopsis thaliana] &gt;gi|30102780|gb|AAP21308.1| At5g64770 [Arabidopsis thaliana] &gt;gi|332010566|g…
BnaA05g27980D	3.33333	80	AT3G10940.1	4.7076	5.14941e-13	up	unknown [Arabidopsis thaliana]
BnaA05g29070D	2.33333	77	AT3G09350.1	5.19941	5.48359e-13	up	armadillo/beta-catenin repeat family protein [Arabidopsis lyrata subsp. lyrata] &gt;gi|297328454|gb|EFH58873.1| armadillo/beta-catenin repeat family protein [Arabidopsis lyrata subsp. lyrata]
BnaAnng10700D	25	533	AT3G04880.1	4.60671	5.59722e-13	up	DNA-damage-repair/toleration protein DRT102 [Arabidopsis thaliana] &gt;gi|148872800|sp|Q05212.2|DR102_ARATH RecName: Full=DNA-damage-repair/toleration protein DRT102 &gt;gi|15529165|gb|AAK97677.1| AT3g04880/T9J14_17 [Arabidopsis thaliana] &gt;gi|23505883|gb|AAN28801.1| At3g04880/T9J14_17 [Arabidopsis thaliana] &gt;gi|332640629|gb|AEE74150.1| DNA-damage-repair/toleration protein DRT102 [Arabidopsi…
BnaA05g31040D	3	70	AT3G06290.1	4.71173	7.39468e-13	up	SAC3/GANP/Nin1/mts3/eIF-3 p25 family protein [Arabidopsis thaliana] &gt;gi|332640848|gb|AEE74369.1| SAC3/GANP/Nin1/mts3/eIF-3 p25 family protein [Arabidopsis thaliana]
BnaA05g30330D	1	112.333	AT3G07270.1	6.95704	7.47836e-13	up	GTP cyclohydrolase I [Arabidopsis lyrata subsp. lyrata] &gt;gi|297328360|gb|EFH58779.1| GTP cyclohydrolase I [Arabidopsis lyrata subsp. lyrata]
BnaA08g06170D	54.3333	195.667	AT4G13520.1	2.0039	8.11804e-13	up	unknown [Populus trichocarpa]
BnaA05g30680D	3	72.6667	AT3G06730.1	4.77208	8.4203e-13	up	thioredoxin, putative [Arabidopsis thaliana]
BnaC09g39140D	686.667	1799.33	AT5G18670.1	1.56789	1.00224e-12	up	putative beta-amylase BMY3 [Arabidopsis thaliana] &gt;gi|75331155|sp|Q8VYW2.1|BAM9_ARATH RecName: Full=Inactive beta-amylase 9; AltName: Full=1,4-alpha-D-glucan maltohydrolase; AltName: Full=Inactive beta-amylase 3 &gt;gi|17978935|gb|AAL47434.1| AT5g18670/T1A4_50 [Arabidopsis thaliana] &gt;gi|21592648|gb|AAM64597.1| beta-amylase-like proten [Arabidopsis thaliana] &gt;gi|22655358|gb|AAM98271.1| At…
BnaA05g23700D	6.33333	89	AT3G15840.1	3.90667	1.13637e-12	up	post-illumination chlorophyll fluorescence increase protein [Arabidopsis thaliana] &gt;gi|11994356|dbj|BAB02315.1| unnamed protein product [Arabidopsis thaliana] &gt;gi|14334704|gb|AAK59530.1| unknown protein [Arabidopsis thaliana] &gt;gi|22136938|gb|AAM91813.1| unknown protein [Arabidopsis thaliana] &gt;gi|332642211|gb|AEE75732.1| post-illumination chlorophyll fluorescence increase protein [Arab…
BnaA05g30610D	3.66667	73.6667	AT3G06860.1	4.48669	1.23154e-12	up	RecName: Full=Glyoxysomal fatty acid beta-oxidation multifunctional protein MFP-a; Includes: RecName: Full=Enoyl-CoA hydratase/3-2-trans-enoyl-CoA isomerase/3-hydroxybutyryl-CoA epimerase; Includes: RecName: Full=3-hydroxyacyl-CoA dehydrogenase &gt;gi|2832898|emb|CAA04386.1| Tetrafunctional protein of glyoxysomal fatty acid beta-oxidation [Brassica napus]
BnaA05g29470D	1	105.667	AT3G08740.1	6.88532	1.32392e-12	up	elongation factor EF-P [Arabidopsis thaliana] &gt;gi|17380806|gb|AAL36090.1| putative elongation factor P (EF-P) [Arabidopsis thaliana] &gt;gi|21436359|gb|AAM51349.1| putative elongation factor P (EF-P) [Arabidopsis thaliana] &gt;gi|21592331|gb|AAM64282.1| putative elongation factor P (EF-P) [Arabidopsis thaliana] &gt;gi|332641151|gb|AEE74672.1| elongation factor EF-P [Arabidopsis thaliana]
BnaA05g30740D	1.66667	78.6667	AT3G66654.2	5.74097	1.3897e-12	up	peptidyl-prolyl cis-trans isomerase cyclophilin-type family protein [Arabidopsis lyrata subsp. lyrata] &gt;gi|297328325|gb|EFH58744.1| peptidyl-prolyl cis-trans isomerase cyclophilin-type family protein [Arabidopsis lyrata subsp. lyrata]
BnaA05g29360D	30.6667	135.333	AT3G08960.1	2.28897	1.60381e-12	up	ARM repeat superfamily protein [Arabidopsis thaliana] &gt;gi|332641181|gb|AEE74702.1| ARM repeat superfamily protein [Arabidopsis thaliana]
BnaC01g40210D	1029.33	2844.33	AT1G13440.1	1.65054	1.74139e-12	up	unnamed protein product [Thellungiella halophila]
BnaA05g28630D	1.66667	82	AT3G09910.3	5.74601	1.81937e-12	up	RAB GTPase-like protein C2B [Arabidopsis thaliana] &gt;gi|334185198|ref|NP_001189850.1| RAB GTPase-like protein C2B [Arabidopsis thaliana] &gt;gi|334185200|ref|NP_001189851.1| RAB GTPase-like protein C2B [Arabidopsis thaliana] &gt;gi|75204354|sp|Q9SF92.1|RAC2B_ARATH RecName: Full=Ras-related protein RABC2b; Short=AtRABC2b; AltName: Full=Ras-related protein Rab18C; Short=AtRab18C &gt;gi|6681328|gb…
BnaA02g30490D	290.667	724	AT5G48900.1	1.51359	1.88891e-12	up	putative pectate lyase 20 [Arabidopsis thaliana] &gt;gi|32129904|sp|Q93WF1.1|PEL20_ARATH RecName: Full=Probable pectate lyase 20; Flags: Precursor &gt;gi|15215750|gb|AAK91420.1| AT5g48900/K19E20_1 [Arabidopsis thaliana] &gt;gi|15292723|gb|AAK92730.1| putative pectate lyase [Arabidopsis thaliana] &gt;gi|332008357|gb|AED95740.1| putative pectate lyase 20 [Arabidopsis thaliana]
BnaA06g00560D	117.667	317	AT1G54220.2	1.57951	1.98608e-12	up	predicted protein [Arabidopsis lyrata subsp. lyrata] &gt;gi|297340325|gb|EFH70742.1| predicted protein [Arabidopsis lyrata subsp. lyrata]
BnaA09g44210D	72	221.667	AT1G19350.3	1.7838	2.1403e-12	up	protein brassinazole-resistant 2 [Arabidopsis thaliana] &gt;gi|332191714|gb|AEE29835.1| protein brassinazole-resistant 2 [Arabidopsis thaliana]
BnaA05g29380D	33	757.333	AT3G08947.1	4.74639	2.32161e-12	up	armadillo/beta-catenin-like repeat-containing protein [Arabidopsis thaliana] &gt;gi|332641179|gb|AEE74700.1| armadillo/beta-catenin-like repeat-containing protein [Arabidopsis thaliana]
BnaAnng10690D	11	985.667	AT3G04870.2	6.69458	2.63348e-12	up	zeta-carotene desaturase [Brassica napus] &gt;gi|345451252|gb|AEN94306.1| zeta-carotene desaturase [Brassica napus]
BnaA05g31650D	10	84.6667	AT3G46950.1	3.24085	2.70561e-12	up	mitochondrial transcription termination factor family protein [Arabidopsis thaliana] &gt;gi|5541664|emb|CAB51170.1| putative protein [Arabidopsis thaliana] &gt;gi|15028091|gb|AAK76576.1| unknown protein [Arabidopsis thaliana] &gt;gi|21436341|gb|AAM51340.1| unknown protein [Arabidopsis thaliana] &gt;gi|332644702|gb|AEE78223.1| mitochondrial transcription termination factor family protein [Arabidop…
BnaA05g32060D	4.66667	411.333	AT3G42950.1	6.6919	2.97902e-12	up	glycoside hydrolase family 28 protein [Arabidopsis lyrata subsp. lyrata] &gt;gi|297323096|gb|EFH53517.1| glycoside hydrolase family 28 protein [Arabidopsis lyrata subsp. lyrata]
BnaA09g27820D	9.33333	104.333	AT1G27670.1	3.72256	3.13648e-12	up	uncharacterized protein [Arabidopsis thaliana] &gt;gi|6693036|gb|AAF24962.1|AC012375_25 T22C5.12 [Arabidopsis thaliana] &gt;gi|26449582|dbj|BAC41917.1| unknown protein [Arabidopsis thaliana] &gt;gi|28950785|gb|AAO63316.1| At1g27670 [Arabidopsis thaliana] &gt;gi|332192740|gb|AEE30861.1| uncharacterized protein AT1G27670 [Arabidopsis thaliana]
BnaA08g31050D	126.667	381.667	AT4G35750.1	1.72856	3.36671e-12	up	SEC14 cytosolic factor family protein / phosphoglyceride transfer family protein [Arabidopsis thaliana] &gt;gi|3367593|emb|CAA20045.1| putative protein [Arabidopsis thaliana] &gt;gi|7270527|emb|CAB81484.1| putative protein [Arabidopsis thaliana] &gt;gi|17473778|gb|AAL38324.1| putative protein [Arabidopsis thaliana] &gt;gi|30725562|gb|AAP37803.1| At4g35750 [Arabidopsis thaliana] &gt;gi|332661158|g…
BnaA06g29680D	35	158.667	AT5G49170.1	2.38528	3.394e-12	up	unknown [Arabidopsis thaliana]
BnaA05g31960D	1.66667	87.3333	AT3G05200.1	5.80203	3.40257e-12	up	E3 ubiquitin-protein ligase ATL6 [Arabidopsis thaliana] &gt;gi|68565231|sp|Q8RXX9.2|ATL6_ARATH RecName: Full=E3 ubiquitin-protein ligase ATL6; AltName: Full=RING-H2 finger protein ATL6; Flags: Precursor &gt;gi|70905101|gb|AAZ14076.1| At3g05200 [Arabidopsis thaliana] &gt;gi|332640683|gb|AEE74204.1| E3 ubiquitin-protein ligase ATL6 [Arabidopsis thaliana]
BnaCnng03410D	39.6667	252	AT5G02540.1	2.93053	3.77354e-12	up	putativepod-specific dehydrogenase SAC25 [Arabidopsis thaliana]
BnaA05g27100D	2.33333	70.3333	AT3G11964.1	5.09628	4.50714e-12	up	protein ribosomal RNA processing 5 [Arabidopsis thaliana] &gt;gi|332641610|gb|AEE75131.1| protein ribosomal RNA processing 5 [Arabidopsis thaliana]
BnaC01g41980D	4	84.3333	AT3G02570.1	4.48869	4.70537e-12	up	mannose-6-phosphate isomerase [Arabidopsis thaliana] &gt;gi|75336067|sp|Q9M884.1|MPI1_ARATH RecName: Full=Mannose-6-phosphate isomerase 1; AltName: Full=Phosphohexomutase 1; AltName: Full=Phosphomannose isomerase 1; Short=PMI1; AltName: Full=Protein MATERNAL EFFECT EMBRYO ARREST 31 &gt;gi|6957720|gb|AAF32464.1| putative mannose-6-phosphate isomerase [Arabidopsis thaliana] &gt;gi|17979416|gb|AAL49…
BnaA05g26990D	1.33333	84.3333	AT3G12020.1	6.11324	4.75771e-12	up	kinesin motor protein-like protein [Arabidopsis thaliana] &gt;gi|332641616|gb|AEE75137.1| kinesin motor protein-like protein [Arabidopsis thaliana]
BnaA05g31200D	6.66667	82.3333	AT3G06080.2	3.74171	4.92892e-12	up	protein TRICHOME BIREFRINGENCE-LIKE 10 [Arabidopsis thaliana] &gt;gi|75173826|sp|Q9LDG2.1|TBL10_ARATH RecName: Full=Protein trichome birefringence-like 10 &gt;gi|6862912|gb|AAF30301.1|AC018907_1 unknown protein [Arabidopsis thaliana] &gt;gi|7658346|gb|AAF66136.1| unknown protein; 23105-20540 [Arabidopsis thaliana] &gt;gi|332640820|gb|AEE74341.1| uncharacterized protein AT3G06080 [Arabidopsis thal…
BnaA05g28970D	0.666667	150.667	AT3G09450.1	8.00467	5.10924e-12	up	PREDICTED: uncharacterized protein LOC102627372 isoform X1 [Citrus sinensis] &gt;gi|568854301|ref|XP_006480769.1| PREDICTED: uncharacterized protein LOC102627372 isoform X2 [Citrus sinensis]
BnaA05g37200D	195.667	518.333	AT3G03890.1	1.53557	5.14189e-12	up	FMN binding protein [Arabidopsis thaliana] &gt;gi|21553937|gb|AAM63018.1| unknown [Arabidopsis thaliana] &gt;gi|222422814|dbj|BAH19395.1| AT3G03890 [Arabidopsis thaliana] &gt;gi|332640487|gb|AEE74008.1| FMN binding protein [Arabidopsis thaliana]
BnaC09g18090D	9.33333	85.6667	AT5G44260.1	3.41251	5.33926e-12	up	zinc finger (CCCH-type) family protein [Arabidopsis lyrata subsp. lyrata] &gt;gi|297309436|gb|EFH39860.1| zinc finger (CCCH-type) family protein [Arabidopsis lyrata subsp. lyrata]
BnaA01g24090D	4.66667	72	AT3G23150.1	4.1859	5.7522e-12	up	ethylene receptor [Brassica oleracea]
BnaA05g31460D	15.3333	1460.33	AT3G05840.1	6.75532	6.26036e-12	up	shaggy related protein kinase ASK-GAMMA [Arabidopsis thaliana]
BnaC02g41200D	126.333	340	AT5G24530.1	1.5986	7.42778e-12	up	putative 2OG-Fe(II) oxygenase [Arabidopsis thaliana] &gt;gi|14423476|gb|AAK62420.1|AF386975_1 flavanone 3-hydroxylase-like protein [Arabidopsis thaliana] &gt;gi|10177853|dbj|BAB11205.1| flavanone 3-hydroxylase-like protein [Arabidopsis thaliana] &gt;gi|20148253|gb|AAM10017.1| flavanone 3-hydroxylase-like protein [Arabidopsis thaliana] &gt;gi|332005939|gb|AED93322.1| downy mildew resistance 6 prot…
BnaC04g07740D	1771	4338.67	AT2G37640.1	1.51005	7.72991e-12	up	alpha-expansin protein 3 [Brassica rapa]
BnaA06g00790D	29.3333	131.333	AT1G53650.2	2.35034	8.41098e-12	up	putative RNA-binding protein CID8 [Arabidopsis thaliana] &gt;gi|332194856|gb|AEE32977.1| putative RNA-binding protein CID8 [Arabidopsis thaliana]
BnaAnng12250D	12.3333	97.6667	AT1G04610.1	3.20965	1.0464e-11	up	flavin-containing monooxygenase [Arabidopsis lyrata subsp. lyrata] &gt;gi|297335359|gb|EFH65776.1| flavin-containing monooxygenase [Arabidopsis lyrata subsp. lyrata]
BnaC01g23180D	5	65	AT5G51250.1	3.8649	1.10741e-11	up	F-box/kelch-repeat protein [Arabidopsis thaliana] &gt;gi|75335493|sp|Q9LU49.1|FK123_ARATH RecName: Full=F-box/kelch-repeat protein At5g51250 &gt;gi|8843862|dbj|BAA97388.1| unnamed protein product [Arabidopsis thaliana] &gt;gi|67633872|gb|AAY78860.1| kelch repeat-containing F-box family protein [Arabidopsis thaliana] &gt;gi|332008675|gb|AED96058.1| F-box/kelch-repeat protein [Arabidopsis thaliana]
BnaA09g30120D	520.667	1307.33	AT1G23090.1	1.51361	1.3008e-11	up	sulfate transporter 3.3 [Arabidopsis thaliana] &gt;gi|37089965|sp|Q9SXS2.2|SUT33_ARATH RecName: Full=Probable sulfate transporter 3.3; AltName: Full=AST91 &gt;gi|2829902|gb|AAC00610.1| Putative sulphate transporter protein#protein [Arabidopsis thaliana] &gt;gi|332192214|gb|AEE30335.1| sulfate transporter 3.3 [Arabidopsis thaliana]
BnaA09g52260D	107.333	358.333	AT3G30390.2	1.92941	1.3197e-11	up	putative amino acid transporter [Arabidopsis thaliana] &gt;gi|79314019|ref|NP_001030795.1| putative amino acid transporter [Arabidopsis thaliana] &gt;gi|16226267|gb|AAL16119.1|AF428287_1 AT3g30390/T6J22_16 [Arabidopsis thaliana] &gt;gi|9294342|dbj|BAB02239.1| unnamed protein product [Arabidopsis thaliana] &gt;gi|15529155|gb|AAK97672.1| AT3g30390/T6J22_16 [Arabidopsis thaliana] &gt;gi|332644118|gb…
BnaCnng69330D	56.6667	232.667	AT1G04310.1	2.22032	1.41862e-11	up	predicted protein [Arabidopsis lyrata subsp. lyrata] &gt;gi|297338050|gb|EFH68467.1| predicted protein [Arabidopsis lyrata subsp. lyrata]
BnaA05g30120D	1.66667	68	AT3G07510.2	5.53652	1.44375e-11	up	unknown protein [Arabidopsis thaliana]
BnaA09g07590D	13.6667	97.6667	AT5G67060.1	3.0397	2.22024e-11	up	transcription factor HEC1 [Arabidopsis thaliana] &gt;gi|75309085|sp|Q9FHA7.1|HEC1_ARATH RecName: Full=Transcription factor HEC1; AltName: Full=Basic helix-loop-helix protein 88; Short=AtbHLH88; Short=bHLH 88; AltName: Full=Protein HECATE 1; AltName: Full=Transcription factor EN 118; AltName: Full=bHLH transcription factor bHLH088 &gt;gi|20127097|gb|AAM10961.1|AF488618_1 putative bHLH transcriptio…
BnaA05g29930D	3.33333	65.3333	AT3G07720.1	4.45876	2.71274e-11	up	galactose oxidase/kelch repeat-containing protein [Arabidopsis thaliana] &gt;gi|6466955|gb|AAF13090.1|AC009176_17 unknown protein [Arabidopsis thaliana] &gt;gi|6648184|gb|AAF21182.1|AC013483_6 unknown protein [Arabidopsis thaliana] &gt;gi|11692832|gb|AAG40019.1|AF324668_1 MLP3.17 [Arabidopsis thaliana] &gt;gi|11993873|gb|AAG42920.1|AF329503_1 unknown protein [Arabidopsis thaliana] &gt;gi|14517448…
BnaA05g31750D	11	439.333	AT3G05470.1	5.52095	2.7747e-11	up	Actin-binding protein FH2 [Arabidopsis thaliana] &gt;gi|75191978|sp|Q9MA60.1|FH11_ARATH RecName: Full=Formin-like protein 11; Short=AtFH11; Flags: Precursor &gt;gi|7596775|gb|AAF64546.1| unknown protein [Arabidopsis thaliana] &gt;gi|332640723|gb|AEE74244.1| formin-like protein 11 [Arabidopsis thaliana]
BnaA05g26560D	2.33333	66.6667	AT3G12620.2	4.97429	2.91114e-11	up	phosphatase 2C family protein [Arabidopsis lyrata subsp. lyrata] &gt;gi|297330755|gb|EFH61174.1| phosphatase 2C family protein [Arabidopsis lyrata subsp. lyrata]
BnaA05g31560D	1	85.3333	AT3G05710.2	6.62109	3.04707e-11	up	syntaxin-43 [Arabidopsis thaliana] &gt;gi|38503420|sp|Q9SUJ1.2|SYP43_ARATH RecName: Full=Syntaxin-43; Short=AtSYP43 &gt;gi|6714439|gb|AAF26126.1|AC011620_2 putative syntaxin protein, AtSNAP33 [Arabidopsis thaliana] &gt;gi|20466514|gb|AAM20574.1| putative syntaxin protein, AtSNAP33 [Arabidopsis thaliana] &gt;gi|332640762|gb|AEE74283.1| syntaxin-43 [Arabidopsis thaliana]
BnaA07g10180D	265.333	666.333	AT1G23030.1	1.53206	3.14988e-11	up	armadillo/beta-catenin repeat family protein [Arabidopsis lyrata subsp. lyrata] &gt;gi|297336392|gb|EFH66809.1| armadillo/beta-catenin repeat family protein [Arabidopsis lyrata subsp. lyrata]
BnaC07g42530D	101	367.333	AT1G65310.1	2.10011	3.37619e-11	up	xyloglucan endotransglucosylase/hydrolase protein 20 [Arabidopsis thaliana] &gt;gi|38605469|sp|Q9FI31.1|XTH20_ARATH RecName: Full=Xyloglucan endotransglucosylase/hydrolase protein 20; Short=At-XTH20; Short=XTH-20; Flags: Precursor &gt;gi|10177758|dbj|BAB11071.1| xyloglucan endo-1,4-beta-D-glucanase [Arabidopsis thaliana] &gt;gi|45825157|gb|AAS77486.1| At5g48070 [Arabidopsis thaliana] &gt;gi|62320…
BnaA05g29280D	3	64.3333	AT3G09190.1	4.57665	3.75798e-11	up	putative lectin [Arabidopsis thaliana] &gt;gi|332641214|gb|AEE74735.1| putative lectin [Arabidopsis thaliana]
BnaA06g17180D	221	638.333	AT3G47730.1	1.71092	3.87062e-11	up	ABC transporter A family member 2 [Arabidopsis thaliana] &gt;gi|75327852|sp|Q84K47.1|AB2A_ARATH RecName: Full=ABC transporter A family member 2; Short=ABC transporter ABCA.2; Short=AtABCA2; AltName: Full=ABC2 homolog 1 &gt;gi|28393591|gb|AAO42215.1| putative ABC transporter protein [Arabidopsis thaliana] &gt;gi|28973103|gb|AAO63876.1| putative ABC transporter protein [Arabidopsis thaliana] &gt;gi…
BnaA05g30210D	65	204.333	AT3G07400.1	1.7893	3.96506e-11	up	lipase class 3 family protein [Arabidopsis lyrata subsp. lyrata] &gt;gi|297328366|gb|EFH58785.1| lipase class 3 family protein [Arabidopsis lyrata subsp. lyrata]
BnaA05g00750D	166.667	468.667	AT2G47140.1	1.68514	4.16841e-11	up	predicted protein [Arabidopsis lyrata subsp. lyrata] &gt;gi|297327948|gb|EFH58368.1| predicted protein [Arabidopsis lyrata subsp. lyrata]
BnaA08g08560D	---	79.6667	AT4G18150.1	8.91654	4.24105e-11	up	uncharacterized protein [Arabidopsis thaliana] &gt;gi|332658604|gb|AEE84004.1| uncharacterized protein AT4G18150 [Arabidopsis thaliana]
BnaA05g32130D	3.66667	67.3333	AT3G05030.1	4.35032	4.32566e-11	up	K+/H+ exchanger [Arabidopsis thaliana] &gt;gi|84029367|sp|Q56XP4.2|NHX2_ARATH RecName: Full=Sodium/hydrogen exchanger 2; AltName: Full=Na(+)/H(+) exchanger 2; Short=NHE-2 &gt;gi|12322846|gb|AAG51408.1|AC009465_8 putative sodium proton exchanger; 8161-11489 [Arabidopsis thaliana] &gt;gi|19919840|gb|AAM08403.1|AF490586_1 Na+/H+ exchanger 2 [Arabidopsis thaliana] &gt;gi|332640656|gb|AEE74177.1| K+/H…
BnaA09g48410D	386.667	1240	AT1G09570.1	1.85615	4.50119e-11	up	phytochrome A [Armoracia rusticana]
BnaA05g30030D	2.66667	60.6667	AT3G07580.1	4.70581	4.79598e-11	up	At3g07580 [Arabidopsis lyrata subsp. lyrata] &gt;gi|297330499|gb|EFH60918.1| At3g07580 [Arabidopsis lyrata subsp. lyrata]
BnaA05g28200D	7	71.3333	AT3G10660.1	3.51472	5.01827e-11	up	calcium-dependent protein kinase 2 [Brassica napus] &gt;gi|597710795|gb|AHN16200.1| CPK2-2.1 [Brassica napus]
BnaC03g68970D	41.3333	167.333	AT3G16410.1	2.18026	5.4159e-11	up	nitrile-specifier protein 4 [Arabidopsis thaliana] &gt;gi|75276836|sp|O04316.1|NSP4_ARATH RecName: Full=Nitrile-specifier protein 4; Short=AtNSP4 &gt;gi|2062163|gb|AAB63637.1| jasmonate inducible protein isolog [Arabidopsis thaliana] &gt;gi|9279639|dbj|BAB01139.1| jasmonate inducible protein; myrosinase binding protein-like [Arabidopsis thaliana] &gt;gi|66792668|gb|AAY56436.1| At3g16410 [Arabidop…
BnaCnng20990D	133	488.333	AT3G61460.1	2.12868	5.83477e-11	up	brassinosteroid-responsive RING-H2 [Arabidopsis thaliana] &gt;gi|297820998|ref|XP_002878382.1| brassinosteroid-responsive ring-H2 [Arabidopsis lyrata subsp. lyrata] &gt;gi|4689366|gb|AAD27870.1|AF134155_1 BRH1 RING finger protein [Arabidopsis thaliana] &gt;gi|6850837|emb|CAB71076.1| RING finger protein [Arabidopsis thaliana] &gt;gi|17644157|gb|AAL38776.1| putative RING finger protein [Arabidopsis…
BnaC03g04090D	1	87.3333	AT5G10060.1	6.58748	5.87021e-11	up	117M18_7 [Brassica rapa]
BnaCnng60870D	1.66667	74.3333	AT5G10490.1	5.55751	5.87021e-11	up	117M18_28 [Brassica rapa]
BnaA04g17120D	1	81	AT2G29350.1	6.51748	6.0327e-11	up	tropinone-reductase-like53 [Arabidopsis lyrata subsp. lyrata]
BnaA04g22700D	63	693.333	AT2G39980.1	3.73545	6.1864e-11	up	transferase family protein [Arabidopsis lyrata subsp. lyrata] &gt;gi|297327527|gb|EFH57947.1| transferase family protein [Arabidopsis lyrata subsp. lyrata]
BnaA08g03910D	27	128.333	AT3G23560.1	2.39589	6.36147e-11	up	MATE efflux family protein ALF5 [Arabidopsis thaliana] &gt;gi|75274226|sp|Q9LUH2.1|ALF5_ARATH RecName: Full=MATE efflux family protein ALF5; AltName: Full=Protein ABERRANT LATERAL ROOT FORMATION 5; AltName: Full=Protein DTX19 &gt;gi|13384114|gb|AAK21273.1|AF337954_1 aberrant lateral root formation 5 [Arabidopsis thaliana] &gt;gi|9294512|dbj|BAB02774.1| unnamed protein product [Arabidopsis thalian…
BnaA05g27790D	3	63	AT3G11210.1	4.58855	6.61074e-11	up	CPRD49 [Arabidopsis lyrata subsp. lyrata] &gt;gi|297330676|gb|EFH61095.1| CPRD49 [Arabidopsis lyrata subsp. lyrata]
BnaA05g29320D	13.6667	83.3333	AT3G09000.1	2.76546	7.84339e-11	up	Uncharacterized protein TCM_021711 [Theobroma cacao] &gt;gi|508715341|gb|EOY07238.1| Uncharacterized protein TCM_021711 [Theobroma cacao]
BnaC07g21070D	103.667	281	AT2G01820.1	1.56911	8.97675e-11	up	receptor-like kinase TMK3 [Arabidopsis thaliana] &gt;gi|4522003|gb|AAD21776.1| putative receptor-like protein kinase [Arabidopsis thaliana] &gt;gi|224589495|gb|ACN59281.1| leucine-rich repeat receptor-like protein kinase [Arabidopsis thaliana] &gt;gi|330250410|gb|AEC05504.1| receptor-like kinase TMK3 [Arabidopsis thaliana]
BnaC05g38590D	8.66667	81.6667	AT3G14940.1	3.4844	9.94405e-11	up	ATPPC3 [Arabidopsis lyrata subsp. lyrata] &gt;gi|297328744|gb|EFH59163.1| ATPPC3 [Arabidopsis lyrata subsp. lyrata]
BnaA05g28750D	2.33333	58.3333	AT4G08520.1	4.83911	1.02687e-10	up	nonclathrin coat protein zeta1-COP [Brassica rapa]
BnaA09g05190D	6.33333	71	AT5G23660.1	3.70095	1.29221e-10	up	bidirectional sugar transporter SWEET12 [Arabidopsis thaliana] &gt;gi|75100713|sp|O82587.1|SWT12_ARATH RecName: Full=Bidirectional sugar transporter SWEET12; Short=AtSWEET12; AltName: Full=MtN3-like protein &gt;gi|3747111|gb|AAC64192.1| MTN3 homolog [Arabidopsis thaliana] &gt;gi|8809694|dbj|BAA97235.1| MtN3-like protein [Arabidopsis thaliana] &gt;gi|15982723|gb|AAL09814.1| putative MtN3 protein […
BnaA10g27530D	3.33333	60.6667	AT5G01180.1	4.36542	1.43465e-10	up	peptide transporter PTR5 [Arabidopsis thaliana] &gt;gi|75311133|sp|Q9LFB8.1|PTR5_ARATH RecName: Full=Protein NRT1/ PTR FAMILY 8.2; Short=AtNPF8.2; AltName: Full=Peptide transporter PTR5 &gt;gi|6759441|emb|CAB69846.1| oligopeptide transporter-like protein [Arabidopsis thaliana] &gt;gi|332002924|gb|AED90307.1| peptide transporter PTR5 [Arabidopsis thaliana]
BnaA05g27090D	1	75.6667	AT1G55310.2	6.43074	1.54881e-10	up	PREDICTED: serine/arginine-rich splicing factor 33-like isoform X1 [Citrus sinensis]
BnaA05g26970D	5.66667	273.333	AT3G12050.1	5.81544	1.56668e-10	up	Aha1 domain-containing protein [Arabidopsis lyrata subsp. lyrata] &gt;gi|297328603|gb|EFH59022.1| Aha1 domain-containing protein [Arabidopsis lyrata subsp. lyrata]
BnaC03g04130D	---	73.6667	AT5G10110.1	8.77112	1.68776e-10	up	117M18_10 [Brassica rapa]
BnaC03g09000D	111	392.667	AT5G18410.2	1.98751	1.96803e-10	up	transcription activator PIROGI 121 [Arabidopsis thaliana] &gt;gi|341941255|sp|Q5S2C3.2|PIR_ARATH RecName: Full=Protein PIR; AltName: Full=PIR of plants; AltName: Full=Protein KLUNKER; Short=AtSRA1; AltName: Full=Protein PIROGI &gt;gi|45861654|gb|AAS78644.1| ARP2/3 regulatory protein subunit PIRP [Arabidopsis thaliana] &gt;gi|50236403|gb|AAT71307.1| PIROGI [Arabidopsis thaliana] &gt;gi|51922059|tp…
BnaA05g30080D	1	74	AT3G07550.2	6.39737	1.99934e-10	up	F-box family protein [Arabidopsis lyrata subsp. lyrata] &gt;gi|297328375|gb|EFH58794.1| F-box family protein [Arabidopsis lyrata subsp. lyrata]
BnaA03g41530D	61.6667	238.667	AT3G51895.1	2.19363	2.35121e-10	up	unnamed protein product [Thellungiella halophila]
BnaC03g63120D	27	124.333	AT4G19210.1	2.35736	2.56814e-10	up	ABC transporter E family member 2 protein [Cardamine hirsuta]
BnaAnng10720D	9.33333	1072	AT3G04910.1	7.05421	2.61538e-10	up	mitogen-activated protein kinase kinase kinase ZIK4.1, partial [Brassica napus]
BnaA02g32460D	14	83.6667	AT5G24530.1	2.76305	2.78665e-10	up	putative 2OG-Fe(II) oxygenase [Arabidopsis thaliana] &gt;gi|14423476|gb|AAK62420.1|AF386975_1 flavanone 3-hydroxylase-like protein [Arabidopsis thaliana] &gt;gi|10177853|dbj|BAB11205.1| flavanone 3-hydroxylase-like protein [Arabidopsis thaliana] &gt;gi|20148253|gb|AAM10017.1| flavanone 3-hydroxylase-like protein [Arabidopsis thaliana] &gt;gi|332005939|gb|AED93322.1| downy mildew resistance 6 prot…
BnaC03g04190D	164	436.333	AT5G10240.1	1.55113	2.91538e-10	up	asparagine synthetase -related [Brassica oleracea]
BnaA05g27240D	2	59.6667	AT3G11890.2	5.02785	3.05266e-10	up	Sterile alpha motif (SAM) domain-containing protein [Arabidopsis thaliana] &gt;gi|11762112|gb|AAG40334.1|AF324982_1 AT3g11890 [Arabidopsis thaliana] &gt;gi|11993869|gb|AAG42918.1|AF329501_1 unknown protein [Arabidopsis thaliana] &gt;gi|17979223|gb|AAL49928.1| AT3g11890/F26K24_18 [Arabidopsis thaliana] &gt;gi|20857288|gb|AAM26709.1| AT3g11890/F26K24_18 [Arabidopsis thaliana] &gt;gi|22136948|gb|AAM…
BnaA09g04650D	28.3333	121.667	AT5G25190.1	2.29645	3.21801e-10	up	ethylene-responsive transcription factor ERF003 [Arabidopsis thaliana] &gt;gi|75249799|sp|Q94AW5.1|ERF03_ARATH RecName: Full=Ethylene-responsive transcription factor ERF003 &gt;gi|15010716|gb|AAK74017.1| AT5g25190/F21J6_103 [Arabidopsis thaliana] &gt;gi|16974345|gb|AAL31157.1| AT5g25190/F21J6_103 [Arabidopsis thaliana] &gt;gi|332006027|gb|AED93410.1| ethylene-responsive transcription factor ERF00…
BnaAnng03900D	88	243.667	AT3G49970.1	1.66007	3.21871e-10	up	unnamed protein product [Thellungiella halophila]
BnaA07g21560D	6.66667	69.3333	AT1G75840.1	3.5204	4.22178e-10	up	Rac-like GTP-binding protein ARAC4 [Arabidopsis thaliana] &gt;gi|2500193|sp|Q38919.1|RAC4_ARATH RecName: Full=Rac-like GTP-binding protein ARAC4; AltName: Full=GTPase protein ROP2; Flags: Precursor &gt;gi|7211202|gb|AAF40243.1|AF115471_1 Arac4 [Arabidopsis thaliana] &gt;gi|8778988|gb|AAF79903.1|AC022472_12 Contains similarity to a geranylgeranylated protein ATGP3 mRNA from Arabidopsis thaliana gb…
BnaA05g30880D	3.33333	62.3333	AT3G06483.1	4.38193	4.2899e-10	up	mitochondrial pyruvate dehydrogenase kinase [Brassica napus] &gt;gi|75706634|gb|ABA25868.1| mitochondrial pyruvate dehydrogenase kinase [Brassica napus]
BnaC07g12550D	54.6667	196.667	AT1G26945.1	2.02765	4.63038e-10	up	PREDICTED: transcription factor bHLH135 [Glycine max]
BnaC06g34680D	140.667	350	AT1G73830.1	1.50925	4.82654e-10	up	transcription factor BEE 3 [Arabidopsis thaliana] &gt;gi|75299562|sp|Q8GWK7.1|BEE3_ARATH RecName: Full=Transcription factor BEE 3; AltName: Full=Basic helix-loop-helix protein 50; Short=AtbHLH50; Short=bHLH 50; AltName: Full=Protein Brassinosteroid enhanced expression 3; AltName: Full=Transcription factor EN 76; AltName: Full=bHLH transcription factor bHLH050 &gt;gi|26452579|dbj|BAC43374.1| putat…
BnaA05g06110D	38	143.667	AT2G39130.1	2.11367	5.27774e-10	up	predicted protein [Arabidopsis lyrata subsp. lyrata] &gt;gi|297327470|gb|EFH57890.1| predicted protein [Arabidopsis lyrata subsp. lyrata]
BnaC07g19240D	40	146.667	AT5G46560.1	2.0322	5.6738e-10	up	uncharacterized protein [Arabidopsis thaliana] &gt;gi|332008015|gb|AED95398.1| uncharacterized protein AT5G46560 [Arabidopsis thaliana]
BnaA06g02480D	10.6667	72.6667	AT1G51160.2	2.94336	6.01387e-10	up	synbindin family protein [Populus trichocarpa] &gt;gi|550318979|gb|ERP50158.1| synbindin family protein [Populus trichocarpa]
BnaCnng62910D	16	96.3333	---	2.81894	6.2416e-10	up	---
BnaA06g39330D	62.6667	184.333	AT5G24580.1	1.70865	6.25028e-10	up	heavy metal transport/detoxification domain-containing protein [Arabidopsis thaliana] &gt;gi|10177858|dbj|BAB11210.1| unnamed protein product [Arabidopsis thaliana] &gt;gi|18175601|gb|AAL59894.1| unknown protein [Arabidopsis thaliana] &gt;gi|22136850|gb|AAM91769.1| unknown protein [Arabidopsis thaliana] &gt;gi|332005944|gb|AED93327.1| heavy metal transport/detoxification domain-containing protein…
BnaA08g14900D	26.3333	121	AT4G35720.1	2.42563	6.25028e-10	up	uncharacterized protein [Arabidopsis thaliana] &gt;gi|3367590|emb|CAA20042.1| putative protein [Arabidopsis thaliana] &gt;gi|7270523|emb|CAB80288.1| putative protein [Arabidopsis thaliana] &gt;gi|332661152|gb|AEE86552.1| uncharacterized protein AT4G35720 [Arabidopsis thaliana]
BnaC04g47430D	77	211.333	AT2G40820.1	1.61638	6.29147e-10	up	uncharacterized protein [Arabidopsis thaliana] &gt;gi|330254791|gb|AEC09885.1| uncharacterized protein AT2G40820 [Arabidopsis thaliana]
BnaC01g40250D	15	86.3333	AT3G04070.1	2.71987	6.29198e-10	up	NAC domain containing protein 47 [Arabidopsis thaliana] &gt;gi|29029082|gb|AAO64920.1| At3g04070 [Arabidopsis thaliana] &gt;gi|110743057|dbj|BAE99421.1| NAM-like protein [Arabidopsis thaliana] &gt;gi|332640512|gb|AEE74033.1| NAC domain containing protein 47 [Arabidopsis thaliana]
BnaAnng38640D	12.6667	708.667	AT3G07360.1	5.96717	6.56016e-10	up	armadillo/beta-catenin repeat family protein [Arabidopsis lyrata subsp. lyrata] &gt;gi|297308299|gb|EFH38910.1| armadillo/beta-catenin repeat family protein [Arabidopsis lyrata subsp. lyrata]
BnaA05g31820D	25	111.333	AT3G05380.4	2.31423	6.66482e-10	up	protein ALWAYS EARLY 2 [Arabidopsis thaliana] &gt;gi|334185096|ref|NP_001189812.1| protein ALWAYS EARLY 2 [Arabidopsis thaliana] &gt;gi|334185098|ref|NP_001189813.1| protein ALWAYS EARLY 2 [Arabidopsis thaliana] &gt;gi|332640707|gb|AEE74228.1| protein ALWAYS EARLY 2 [Arabidopsis thaliana] &gt;gi|332640709|gb|AEE74230.1| protein ALWAYS EARLY 2 [Arabidopsis thaliana] &gt;gi|332640710|gb|AEE74231.1|…
BnaA05g26520D	2.33333	60	AT3G12670.1	4.79913	6.68515e-10	up	CTP synthase family protein [Arabidopsis thaliana] &gt;gi|12321972|gb|AAG51029.1|AC069474_28 CTP-synthetase, putative; 3708-7443 [Arabidopsis thaliana] &gt;gi|11994408|dbj|BAB02410.1| CTP synthase [Arabidopsis thaliana] &gt;gi|20260422|gb|AAM13109.1| CTP-synthetase, putative [Arabidopsis thaliana] &gt;gi|30725394|gb|AAP37719.1| At3g12670 [Arabidopsis thaliana] &gt;gi|332641709|gb|AEE75230.1| CTP …
BnaA09g07210D	21	108.667	AT5G65800.1	2.5807	6.68515e-10	up	1-aminocyclopropane-1-carboxylate synthase 5 [Arabidopsis thaliana] &gt;gi|50400305|sp|Q37001.1|1A15_ARATH RecName: Full=1-aminocyclopropane-1-carboxylate synthase 5; Short=ACC synthase 5; AltName: Full=Ethylene-overproduction protein 2; AltName: Full=S-adenosyl-L-methionine methylthioadenosine-lyase 5 &gt;gi|12248013|gb|AAG50098.1|AF334720_1 1-aminocyclopropane-1-carboxylate synthase ACS5 [Arabi…
BnaC06g40570D	466	1187.67	AT1G80440.1	1.56552	6.7068e-10	up	unknown [Arabidopsis thaliana]
BnaA06g39390D	52.3333	183.333	AT5G10930.1	2.03031	6.91892e-10	up	CBL-interacting protein kinase 25 [Brassica napus]
BnaA05g29530D	5	209.667	AT3G08690.2	5.62467	7.29937e-10	up	ubiquitin-conjugating enzyme 11 [Arabidopsis thaliana] &gt;gi|334185174|ref|NP_001189841.1| ubiquitin-conjugating enzyme 11 [Arabidopsis thaliana] &gt;gi|297829396|ref|XP_002882580.1| ubiquitin-conjugating enzyme 11 [Arabidopsis lyrata subsp. lyrata] &gt;gi|12643427|sp|P35134.2|UBC11_ARATH RecName: Full=Ubiquitin-conjugating enzyme E2 11; AltName: Full=Ubiquitin carrier protein 11; AltName: Full=…
BnaA05g29880D	2	53.3333	AT3G07770.1	4.94392	7.97406e-10	up	putative heat-shock protein [Arabidopsis thaliana] &gt;gi|6648189|gb|AAF21187.1|AC013483_11 putative heat-shock protein [Arabidopsis thaliana]
BnaA05g30070D	66.3333	192	AT3G07560.1	1.6866	8.44234e-10	up	PREDICTED: peroxisomal membrane protein 13-like [Citrus sinensis]
BnaC08g11780D	175.333	444.667	AT4G24780.2	1.53326	9.76751e-10	up	putative pectate lyase 18 [Arabidopsis thaliana] &gt;gi|334186896|ref|NP_001190827.1| putative pectate lyase 18 [Arabidopsis thaliana] &gt;gi|32129908|sp|Q9C5M8.2|PEL18_ARATH RecName: Full=Probable pectate lyase 18; AltName: Full=Pectate lyase A10; Flags: Precursor &gt;gi|57222166|gb|AAW38990.1| At4g24780 [Arabidopsis thaliana] &gt;gi|332659555|gb|AEE84955.1| putative pectate lyase 18 [Arabidopsi…
BnaC04g53550D	25.3333	112.333	AT2G37760.1	2.28745	9.84266e-10	up	aldo/keto reductase family protein [Arabidopsis lyrata subsp. lyrata] &gt;gi|297325546|gb|EFH55966.1| aldo/keto reductase family protein [Arabidopsis lyrata subsp. lyrata]
BnaA05g31630D	0.666667	93.3333	AT3G05580.1	7.27328	1.03645e-09	up	serine/threonine-protein phosphatase PP1 isozyme 9 [Arabidopsis thaliana] &gt;gi|75312309|sp|Q9M9W3.1|PP19_ARATH RecName: Full=Serine/threonine-protein phosphatase PP1 isozyme 9 &gt;gi|6714452|gb|AAF26139.1|AC011620_15 putative serine/threonine protein phosphatase type one [Arabidopsis thaliana] &gt;gi|34365687|gb|AAQ65155.1| At3g05580 [Arabidopsis thaliana] &gt;gi|51969028|dbj|BAD43206.1| putati…
BnaA05g27520D	0.666667	92	AT3G11530.2	7.313	1.06949e-09	up	AT3g11530/F24K9_21 [Arabidopsis thaliana] &gt;gi|20466135|gb|AAM19989.1| AT3g11530/F24K9_21 [Arabidopsis thaliana] &gt;gi|21592560|gb|AAM64509.1| unknown [Arabidopsis thaliana]
BnaA05g29950D	3	53.3333	AT3G07690.1	4.31558	1.12381e-09	up	predicted protein [Arabidopsis lyrata subsp. lyrata] &gt;gi|297328384|gb|EFH58803.1| predicted protein [Arabidopsis lyrata subsp. lyrata]
BnaA05g28070D	2.33333	57	AT3G10860.1	4.75377	1.17597e-09	up	Cytochrome b-c1 complex, subunit 8 protein [Arabidopsis thaliana] &gt;gi|6630544|gb|AAF19563.1|AC011708_6 putative ubiquinol-cytochrome C reductase complex ubiquinone-binding protein (QP-C) [Arabidopsis thaliana] &gt;gi|21592487|gb|AAM64437.1| putative ubiquinol-cytochrome C reductase complex ubiquinone-binding protein (QP-C) [Arabidopsis thaliana] &gt;gi|23306448|gb|AAN17451.1| putative ubiquino…
BnaA05g30600D	1.33333	58.6667	AT3G06868.1	5.6088	1.21138e-09	up	uncharacterized protein [Arabidopsis thaliana] &gt;gi|10176943|dbj|BAB10092.1| unnamed protein product [Arabidopsis thaliana] &gt;gi|18377646|gb|AAL66973.1| unknown protein [Arabidopsis thaliana] &gt;gi|22136864|gb|AAM91776.1| unknown protein [Arabidopsis thaliana] &gt;gi|332008387|gb|AED95770.1| uncharacterized protein AT5G49100 [Arabidopsis thaliana]
BnaC03g27100D	126.667	331	AT2G24210.1	1.54543	1.21996e-09	up	predicted protein [Arabidopsis lyrata subsp. lyrata] &gt;gi|297324571|gb|EFH54991.1| predicted protein [Arabidopsis lyrata subsp. lyrata]
BnaA05g21130D	1.33333	59.3333	AT3G19000.1	5.61535	1.40302e-09	up	2-oxoglutarate (2OG) and Fe(II)-dependent oxygenase superfamily protein [Arabidopsis thaliana] &gt;gi|9280317|dbj|BAB01696.1| oxylase-like protein [Arabidopsis thaliana] &gt;gi|20466684|gb|AAM20659.1| unknown protein [Arabidopsis thaliana] &gt;gi|23198196|gb|AAN15625.1| unknown protein [Arabidopsis thaliana] &gt;gi|332642658|gb|AEE76179.1| 2-oxoglutarate (2OG) and Fe(II)-dependent oxygenase super…
BnaA01g06120D	18	96	AT4G31000.1	2.58913	1.40548e-09	up	Calmodulin-binding protein [Arabidopsis thaliana] &gt;gi|332660443|gb|AEE85843.1| Calmodulin-binding protein [Arabidopsis thaliana]
BnaA05g27550D	0.666667	89	AT3G11490.1	7.23419	1.4512e-09	up	rac GTPase activating protein [Arabidopsis thaliana] &gt;gi|75169978|sp|Q9CAX8.1|RGAP4_ARATH RecName: Full=Rho GTPase-activating protein 4; AltName: Full=Rho-type GTPase-activating protein 4 &gt;gi|12322911|gb|AAG51449.1|AC008153_22 putative rac GTPase activating protein; 62102-60058 [Arabidopsis thaliana] &gt;gi|332641533|gb|AEE75054.1| rac GTPase activating protein [Arabidopsis thaliana]
BnaC07g40860D	92.6667	265.333	AT4G27410.2	1.72174	1.56608e-09	up	NAC-domain protein [Brassica oleracea var. italica]
BnaA03g15810D	98.3333	317.333	AT2G34360.1	1.89963	1.60572e-09	up	mate efflux family protein [Arabidopsis lyrata subsp. lyrata] &gt;gi|297325332|gb|EFH55752.1| mate efflux family protein [Arabidopsis lyrata subsp. lyrata]
BnaA05g27760D	0.666667	91.6667	AT3G11240.1	7.22924	1.63859e-09	up	arginine-tRNA protein transferase 2 [Arabidopsis thaliana] &gt;gi|12321873|gb|AAG50969.1|AC073395_11 arginine-tRNA-protein transferase, putative; 58258-55831 [Arabidopsis thaliana] &gt;gi|13877875|gb|AAK44015.1|AF370200_1 putative arginine-tRNA-protein transferase [Arabidopsis thaliana] &gt;gi|15810659|gb|AAL07254.1| putative arginine-tRNA-protein transferase [Arabidopsis thaliana] &gt;gi|3326414…
BnaC07g20410D	2.33333	53.6667	AT5G47670.1	4.69695	1.79616e-09	up	transcription factor subunit NF-YB6A [Brassica napus]
BnaA04g17090D	7.33333	65.3333	AT2G29310.1	3.30617	1.83179e-09	up	putative tropinone reductase-15 [Boechera divaricarpa]
BnaA05g28330D	11	356.667	AT3G10525.1	5.27558	2.01068e-09	up	unknown [Arabidopsis thaliana]
BnaC08g08390D	27.6667	115.667	AT4G14130.1	2.19012	2.05975e-09	up	probable xyloglucan endotransglucosylase/hydrolase protein 15 [Arabidopsis thaliana] &gt;gi|38605153|sp|Q38911.1|XTH15_ARATH RecName: Full=Probable xyloglucan endotransglucosylase/hydrolase protein 15; Short=At-XTH15; Short=XTH-15; Flags: Precursor &gt;gi|1244760|gb|AAB18368.1| xyloglucan endotransglycosylase-related protein [Arabidopsis thaliana] &gt;gi|15028017|gb|AAK76539.1| putative xylogluca…
BnaA05g30910D	6.33333	328.333	AT3G06430.1	5.93434	2.07686e-09	up	EMB2750 [Arabidopsis lyrata subsp. lyrata] &gt;gi|297330419|gb|EFH60838.1| EMB2750 [Arabidopsis lyrata subsp. lyrata]
BnaC03g04080D	---	52	AT5G10050.1	8.30628	2.59004e-09	up	117M18_6 [Brassica rapa]
BnaA09g50590D	106.667	305	AT1G04250.1	1.73106	2.70972e-09	up	auxin-responsive protein IAA17 [Arabidopsis thaliana] &gt;gi|11131276|sp|P93830.2|IAA17_ARATH RecName: Full=Auxin-responsive protein IAA17; AltName: Full=Auxin response 3; AltName: Full=Indoleacetic acid-induced protein 17 &gt;gi|12484197|gb|AAG53997.1|AF336916_1 auxin-induced protein, IAA17/AXR3-1 [Arabidopsis thaliana] &gt;gi|2618723|gb|AAB84354.1| IAA17 [Arabidopsis thaliana] &gt;gi|2921756|gb…
BnaC06g30320D	70.6667	256.667	AT1G68670.1	1.95236	2.74225e-09	up	nitrate-inducible, GARP-type transcriptional repressor 1-like protein [Arabidopsis thaliana] &gt;gi|17380860|gb|AAL36242.1| unknown protein [Arabidopsis thaliana] &gt;gi|20258929|gb|AAM14180.1| unknown protein [Arabidopsis thaliana] &gt;gi|332196705|gb|AEE34826.1| nitrate-inducible, GARP-type transcriptional repressor 1-like protein [Arabidopsis thaliana]
BnaC04g06320D	72.3333	209.667	AT2G39130.1	1.72887	2.87308e-09	up	predicted protein [Arabidopsis lyrata subsp. lyrata] &gt;gi|297327470|gb|EFH57890.1| predicted protein [Arabidopsis lyrata subsp. lyrata]
BnaC05g01650D	7	58.6667	AT1G03030.1	3.2399	3.31647e-09	up	phosphoribulokinase/uridine kinase [Arabidopsis lyrata subsp. lyrata] &gt;gi|297335274|gb|EFH65691.1| phosphoribulokinase/uridine kinase [Arabidopsis lyrata subsp. lyrata]
BnaA05g10570D	81.3333	221.667	AT2G33050.1	1.58165	3.35578e-09	up	unnamed protein product [Thellungiella halophila]
BnaA06g08630D	14.6667	95.6667	AT5G08020.1	2.79844	3.59195e-09	up	RPA70-kDa subunit B [Arabidopsis thaliana] &gt;gi|75337075|sp|Q9SD82.1|RFA1B_ARATH RecName: Full=Replication protein A 70 kDa DNA-binding subunit B; Short=AtRPA70B; AltName: Full=AtRPA1-5; AltName: Full=Replication factor A protein 1B; AltName: Full=Replication protein A 1B; Short=AtRPA1B &gt;gi|6562316|emb|CAB62614.1| replication factor A-like protein [Arabidopsis thaliana] &gt;gi|332003852|gb|A…
BnaA05g28890D	6.66667	206.667	AT2G37340.1	5.17845	3.77197e-09	up	PREDICTED: serine/arginine-rich splicing factor RS2Z32-like isoform X1 [Glycine max] &gt;gi|571558271|ref|XP_006604541.1| PREDICTED: serine/arginine-rich splicing factor RS2Z32-like isoform X2 [Glycine max] &gt;gi|571558274|ref|XP_006604542.1| PREDICTED: serine/arginine-rich splicing factor RS2Z32-like isoform X3 [Glycine max]
BnaC01g36130D	69	192	AT3G16530.1	1.65665	3.84656e-09	up	legume lectin family protein [Arabidopsis lyrata subsp. lyrata] &gt;gi|297330987|gb|EFH61406.1| legume lectin family protein [Arabidopsis lyrata subsp. lyrata]
BnaA10g21820D	25.3333	154	---	2.88596	4.58556e-09	up	---
BnaA01g28810D	51	156.333	AT3G16530.1	1.75774	4.75205e-09	up	legume lectin family protein [Arabidopsis lyrata subsp. lyrata] &gt;gi|297330987|gb|EFH61406.1| legume lectin family protein [Arabidopsis lyrata subsp. lyrata]
BnaA10g19630D	60.3333	179.333	AT5G14000.1	1.74613	4.85165e-09	up	unknown [Arabidopsis thaliana]
BnaA06g00950D	25	106.333	AT1G53400.1	2.25771	5.31417e-09	up	unknown [Brassica rapa]
BnaAnng10730D	14	793.333	AT3G04920.1	6.02448	5.93642e-09	up	40S ribosomal protein S24 [Arabidopsis lyrata subsp. lyrata] &gt;gi|297328223|gb|EFH58642.1| 40S ribosomal protein S24 [Arabidopsis lyrata subsp. lyrata]
BnaA06g37530D	2	49	AT1G49630.2	4.75389	6.34378e-09	up	Putative zinc metalloprotease [Arabidopsis thaliana]
BnaA05g22280D	71	212.333	AT3G17940.1	1.74327	6.38706e-09	up	aldose 1-epimerase family protein [Arabidopsis lyrata subsp. lyrata] &gt;gi|297331075|gb|EFH61494.1| aldose 1-epimerase family protein [Arabidopsis lyrata subsp. lyrata]
BnaA04g29140D	74	226	AT2G37700.1	1.83959	7.06014e-09	up	CER1-like protein [Arabidopsis thaliana]
BnaA05g30280D	18	514.333	AT3G07320.1	5.02234	7.17245e-09	up	glycosyl hydrolase family 17 protein [Arabidopsis lyrata subsp. lyrata] &gt;gi|297330482|gb|EFH60901.1| glycosyl hydrolase family 17 protein [Arabidopsis lyrata subsp. lyrata]
BnaAnng10650D	2	47	AT3G04810.2	4.75924	7.84322e-09	up	serine/threonine-protein kinase Nek2 [Arabidopsis thaliana] &gt;gi|79607883|ref|NP_974221.2| serine/threonine-protein kinase Nek2 [Arabidopsis thaliana] &gt;gi|75333670|sp|Q9CAU7.1|NEK2_ARATH RecName: Full=Serine/threonine-protein kinase Nek2; AltName: Full=NimA-related protein kinase 2; Short=AtNek2 &gt;gi|12322861|gb|AAG51423.1|AC009465_23 putative kinase; 86849-83844 [Arabidopsis thaliana] &gt…
BnaA05g32140D	---	45.3333	AT5G58340.2	8.11153	8.8904e-09	up	predicted protein [Arabidopsis lyrata subsp. lyrata] &gt;gi|297310399|gb|EFH40823.1| predicted protein [Arabidopsis lyrata subsp. lyrata]
BnaC03g09500D	---	45.6667	AT5G19150.2	8.15217	9.20057e-09	up	carbohydrate kinase family [Arabidopsis lyrata subsp. lyrata] &gt;gi|297319771|gb|EFH50193.1| carbohydrate kinase family [Arabidopsis lyrata subsp. lyrata]
BnaA02g32440D	34	137	AT5G24580.1	2.24148	9.31664e-09	up	heavy metal transport/detoxification domain-containing protein [Arabidopsis thaliana] &gt;gi|10177858|dbj|BAB11210.1| unnamed protein product [Arabidopsis thaliana] &gt;gi|18175601|gb|AAL59894.1| unknown protein [Arabidopsis thaliana] &gt;gi|22136850|gb|AAM91769.1| unknown protein [Arabidopsis thaliana] &gt;gi|332005944|gb|AED93327.1| heavy metal transport/detoxification domain-containing protein…
BnaCnng55390D	89	1555.67	AT1G20190.1	4.44173	9.31664e-09	up	Alpha-expansin 11 precursor [Arabidopsis lyrata subsp. lyrata] &gt;gi|297338934|gb|EFH69351.1| Alpha-expansin 11 precursor [Arabidopsis lyrata subsp. lyrata]
BnaCnng03570D	395.333	1009	AT5G02260.1	1.57024	9.5866e-09	up	alpha-expansin protein 9 [Brassica rapa]
BnaC04g22200D	8.66667	62.6667	AT3G60280.1	3.06041	9.6813e-09	up	uclacyanin 3 [Arabidopsis thaliana] &gt;gi|1518059|gb|AAB07009.1| blue-copper binging protein III [Arabidopsis thaliana] &gt;gi|3395770|gb|AAC32461.1| uclacyanin 3 [Arabidopsis thaliana] &gt;gi|7576204|emb|CAB87865.1| uclacyanin 3 [Arabidopsis thaliana] &gt;gi|94442505|gb|ABF19040.1| At3g60280 [Arabidopsis thaliana] &gt;gi|332646516|gb|AEE80037.1| uclacyanin 3 [Arabidopsis thaliana]
BnaA06g35080D	3.33333	49	AT2G01200.2	4.06817	9.6813e-09	up	indole-3-acetic acid inducible 32 [Arabidopsis thaliana] &gt;gi|302807317|gb|ADL70818.1| indole-3-acetic acid inducible 32 [Arabidopsis thaliana] &gt;gi|302807319|gb|ADL70819.1| indole-3-acetic acid inducible 32 [Arabidopsis thaliana] &gt;gi|302807321|gb|ADL70820.1| indole-3-acetic acid inducible 32 [Arabidopsis thaliana] &gt;gi|302807323|gb|ADL70821.1| indole-3-acetic acid inducible 32 [Arabidop…
BnaA05g30650D	0.666667	74.3333	AT3G06760.2	6.95111	9.90726e-09	up	protein dehydration-INDUCED 19-4 [Arabidopsis thaliana] &gt;gi|332640932|gb|AEE74453.1| protein dehydration-INDUCED 19-4 [Arabidopsis thaliana]
BnaA05g37170D	68	185	AT3G03860.1	1.58286	9.96597e-09	up	5&apos;-adenylylsulfate reductase-like 5 [Arabidopsis thaliana] &gt;gi|75163676|sp|Q93YX4.1|APRL5_ARATH RecName: Full=5&apos;-adenylylsulfate reductase-like 5; AltName: Full=Adenosine 5&apos;-phosphosulfate reductase-like 5; Short=APR-like 5; Short=AtAPRL5; Flags: Precursor &gt;gi|16604553|gb|AAL24078.1| unknown protein [Arabidopsis thaliana] &gt;gi|20259149|gb|AAM14290.1| unknown protein [Arabid…
BnaA05g32320D	144	363	AT3G03070.1	1.50742	1.13765e-08	up	NADH-ubiquinone oxidoreductase-related [Theobroma cacao] &gt;gi|508718178|gb|EOY10075.1| NADH-ubiquinone oxidoreductase-related [Theobroma cacao]
BnaA05g29600D	2	47.3333	AT3G08640.1	4.73424	1.17613e-08	up	uncharacterized protein [Arabidopsis thaliana] &gt;gi|12322723|gb|AAG51347.1|AC012562_8 unknown protein; 33915-34928 [Arabidopsis thaliana] &gt;gi|19698961|gb|AAL91216.1| unknown protein [Arabidopsis thaliana] &gt;gi|22136296|gb|AAM91226.1| unknown protein [Arabidopsis thaliana] &gt;gi|332641136|gb|AEE74657.1| uncharacterized protein AT3G08640 [Arabidopsis thaliana]
BnaC02g41180D	73	231.667	AT5G24580.1	1.90216	1.33603e-08	up	heavy metal transport/detoxification domain-containing protein [Arabidopsis thaliana] &gt;gi|10177858|dbj|BAB11210.1| unnamed protein product [Arabidopsis thaliana] &gt;gi|18175601|gb|AAL59894.1| unknown protein [Arabidopsis thaliana] &gt;gi|22136850|gb|AAM91769.1| unknown protein [Arabidopsis thaliana] &gt;gi|332005944|gb|AED93327.1| heavy metal transport/detoxification domain-containing protein…
BnaA05g28340D	5.66667	190	AT3G10520.1	5.25852	1.35595e-08	up	RecName: Full=Non-symbiotic hemoglobin 2; AltName: Full=BRAna GLB2; AltName: Full=Hb2 &gt;gi|15809392|gb|AAK07741.1| class 2 non-symbiotic hemoglobin [Brassica napus]
BnaA05g26770D	3.33333	49	AT3G12270.1	4.11385	1.36964e-08	up	protein arginine N-methyltransferase 3-like protein [Arabidopsis thaliana]
BnaA05g29410D	1	56.3333	AT3G08800.1	5.97547	1.39013e-08	up	binding protein [Arabidopsis lyrata subsp. lyrata] &gt;gi|297328424|gb|EFH58843.1| binding protein [Arabidopsis lyrata subsp. lyrata]
BnaA05g31300D	5	285.667	AT3G05990.1	6.04477	1.3952e-08	up	leucine-rich repeat family protein [Populus trichocarpa] &gt;gi|222851429|gb|EEE88976.1| leucine-rich repeat family protein [Populus trichocarpa]
BnaA09g41320D	129	337	AT2G24540.1	1.598	1.44002e-08	up	unknown [Arabidopsis thaliana]
BnaA07g24270D	29.3333	127	AT1G69490.1	2.31575	1.48462e-08	up	NAC domain protein NAC2 [Arabidopsis thaliana]
BnaA05g26510D	14	498.333	AT3G12680.1	5.38056	1.55371e-08	up	floral homeotic protein HUA1 [Arabidopsis thaliana] &gt;gi|75249536|sp|Q941Q3.1|C3H37_ARATH RecName: Full=Zinc finger CCCH domain-containing protein 37; Short=AtC3H37; AltName: Full=ENHANCER OF AG-4 protein 1 &gt;gi|16797661|gb|AAK01470.1| floral homeotic protein HUA1 [Arabidopsis thaliana] &gt;gi|332641710|gb|AEE75231.1| floral homeotic protein HUA1 [Arabidopsis thaliana]
BnaC05g45160D	35	117.667	AT4G32670.1	1.92158	1.68287e-08	up	RING/FYVE/PHD zinc finger superfamily protein [Arabidopsis thaliana] &gt;gi|332660702|gb|AEE86102.1| RING/FYVE/PHD zinc finger superfamily protein [Arabidopsis thaliana]
BnaA04g11860D	16	81.6667	AT5G40890.1	2.56801	1.81374e-08	up	chloride channel A [Eutrema halophilum]
BnaA05g26940D	0.666667	68.3333	AT3G12080.1	6.86452	2.01756e-08	up	putative double era-like GTPase [Arabidopsis thaliana] &gt;gi|209529777|gb|ACI49783.1| At3g12080 [Arabidopsis thaliana] &gt;gi|332641625|gb|AEE75146.1| GTP-binding protein [Arabidopsis thaliana]
BnaA05g27970D	4.33333	167.667	AT3G10970.1	5.43515	2.11301e-08	up	haloacid dehalogenase-like hydrolase [Arabidopsis thaliana] &gt;gi|332641462|gb|AEE74983.1| haloacid dehalogenase-like hydrolase [Arabidopsis thaliana]
BnaA05g26710D	6.33333	187.667	AT3G12370.1	5.10248	2.11468e-08	up	ribosomal protein L10 family protein [Arabidopsis lyrata subsp. lyrata] &gt;gi|297330739|gb|EFH61158.1| ribosomal protein L10 family protein [Arabidopsis lyrata subsp. lyrata]
BnaA04g23570D	61	172.667	AT2G40820.1	1.65808	2.13577e-08	up	uncharacterized protein [Arabidopsis thaliana] &gt;gi|330254791|gb|AEC09885.1| uncharacterized protein AT2G40820 [Arabidopsis thaliana]
BnaA10g24090D	5.66667	54.6667	AT5G06860.1	3.47292	2.275e-08	up	polygalacturonase-inhibiting protein 4 [Brassica rapa subsp. pekinensis]
BnaC01g24280D	3	47	AT3G11500.1	4.16966	2.30867e-08	up	unknown [Populus trichocarpa]
BnaA05g31950D	0.666667	70	AT3G05210.1	6.84206	2.47063e-08	up	DNA excision repair protein ERCC-1 [Arabidopsis thaliana] &gt;gi|55976606|sp|Q9MA98.1|ERCC1_ARATH RecName: Full=DNA excision repair protein ERCC-1; Short=AtERCC1; Short=AtRAD10; AltName: Full=Ultraviolet hypersensitive 7 &gt;gi|6729031|gb|AAF27027.1|AC009177_17 putative nucleotide repair protein [Arabidopsis thaliana] &gt;gi|9800490|gb|AAF99316.1|AF276082_1 ERCC1 [Arabidopsis thaliana] &gt;gi|152…
BnaA05g30260D	0.333333	82.3333	AT3G07350.1	8.00972	2.59769e-08	up	uncharacterized protein [Arabidopsis thaliana] &gt;gi|6041836|gb|AAF02145.1|AC009853_5 unknown protein [Arabidopsis thaliana] &gt;gi|15028231|gb|AAK76612.1| unknown protein [Arabidopsis thaliana] &gt;gi|21280937|gb|AAM44916.1| unknown protein [Arabidopsis thaliana] &gt;gi|332641010|gb|AEE74531.1| uncharacterized protein AT3G07350 [Arabidopsis thaliana]
BnaC03g39440D	0.666667	67	---	6.82158	2.75986e-08	up	---
BnaA05g27390D	5.66667	234.667	AT3G11690.1	5.49713	3.0105e-08	up	uncharacterized protein [Arabidopsis thaliana] &gt;gi|6041821|gb|AAF02136.1|AC009918_8 unknown protein [Arabidopsis thaliana] &gt;gi|194579021|gb|ACF75544.1| At3g11690 [Arabidopsis thaliana] &gt;gi|332641563|gb|AEE75084.1| uncharacterized protein AT3G11690 [Arabidopsis thaliana]
BnaC03g26730D	19	96.3333	AT2G26440.1	2.5733	3.39077e-08	up	Probable pectinesterase/pectinesterase inhibitor 12 [Arabidopsis thaliana] &gt;gi|75318311|sp|O48711.1|PME12_ARATH RecName: Full=Probable pectinesterase/pectinesterase inhibitor 12; Includes: RecName: Full=Pectinesterase inhibitor 12; AltName: Full=Pectin methylesterase inhibitor 12; Includes: RecName: Full=Pectinesterase 12; Short=PE 12; AltName: Full=Pectin methylesterase 12; Short=AtPME12; Fla…
BnaA05g28420D	2	43.3333	AT3G10400.1	4.59794	3.53678e-08	up	RNA recognition motif and CCHC-type zinc finger domains containing protein [Theobroma cacao] &gt;gi|508726911|gb|EOY18808.1| RNA recognition motif and CCHC-type zinc finger domains containing protein [Theobroma cacao]
BnaC04g56010D	12.3333	69.6667	AT5G37460.1	2.67229	3.57394e-08	up	uncharacterized protein [Arabidopsis thaliana] &gt;gi|10177785|dbj|BAB10967.1| unnamed protein product [Arabidopsis thaliana] &gt;gi|332006807|gb|AED94190.1| uncharacterized protein AT5G37460 [Arabidopsis thaliana]
BnaC01g07980D	24.6667	107.667	AT4G30410.1	2.28917	3.68589e-08	up	transcription factor [Arabidopsis lyrata subsp. lyrata] &gt;gi|297313186|gb|EFH43609.1| transcription factor [Arabidopsis lyrata subsp. lyrata]
BnaCnng65050D	23.6667	91	AT3G23290.2	2.11383	3.69535e-08	up	protein LIGHT SENSITIVE HYPOCOTYLS 4 [Arabidopsis thaliana] &gt;gi|75274456|sp|Q9LW68.1|LSH4_ARATH RecName: Full=Protein LIGHT-DEPENDENT SHORT HYPOCOTYLS 4; AltName: Full=Protein ORGAN BOUNDARY 4 &gt;gi|11994313|dbj|BAB02272.1| unnamed protein product [Arabidopsis thaliana] &gt;gi|332643227|gb|AEE76748.1| uncharacterized protein AT3G23290 [Arabidopsis thaliana]
BnaC04g21390D	19	83	AT3G62270.1	2.31452	3.71903e-08	up	anion exchange family protein [Arabidopsis lyrata subsp. lyrata] &gt;gi|297324284|gb|EFH54705.1| anion exchange family protein [Arabidopsis lyrata subsp. lyrata]
BnaA05g26720D	7.66667	349	AT3G12360.1	5.68322	4.27193e-08	up	protein INCREASED TOLERANCE TO NACL [Arabidopsis thaliana] &gt;gi|75308849|sp|Q9C7A2.1|Y3236_ARATH RecName: Full=Ankyrin repeat-containing protein At3g12360 &gt;gi|12321945|gb|AAG51002.1|AC069474_1 ankyrin-like protein; 93648-91299 [Arabidopsis thaliana] &gt;gi|332641667|gb|AEE75188.1| ankyrin repeats-containing protein [Arabidopsis thaliana]
BnaA05g26930D	---	38	AT3G12090.1	7.87078	4.30198e-08	up	senescence-associated protein-like [Arabidopsis thaliana]
BnaC08g30740D	8.66667	67	AT3G60550.1	3.20837	4.45743e-08	up	CYCP3_2 [Arabidopsis lyrata subsp. lyrata] &gt;gi|297322404|gb|EFH52825.1| CYCP3_2 [Arabidopsis lyrata subsp. lyrata]
BnaC07g33750D	22.6667	97.6667	AT4G16515.1	2.30716	4.64224e-08	up	protein ROOT MERISTEM GROWTH FACTOR 6 [Arabidopsis thaliana] &gt;gi|75163163|sp|Q93VK8.1|RGF6_ARATH RecName: Full=Root meristem growth factor 6; Short=AtRGF6; Flags: Precursor &gt;gi|14190465|gb|AAK55713.1|AF380632_1 AT4g16511 [Arabidopsis thaliana] &gt;gi|15809722|gb|AAL06789.1| AT4g16511 [Arabidopsis thaliana] &gt;gi|21594038|gb|AAM65956.1| unknown [Arabidopsis thaliana] &gt;gi|332658363|gb|AEE…
BnaAnng08820D	34	148	AT4G13950.1	2.3227	4.85688e-08	up	unknown [Arabidopsis thaliana]
BnaA09g15220D	2.33333	43	AT3G31430.1	4.36743	5.07383e-08	up	unknown [Arabidopsis thaliana]
BnaA06g06170D	77.3333	202	AT1G10380.1	1.57619	5.80964e-08	up	putative membrane lipoprotein [Arabidopsis thaliana] &gt;gi|16323147|gb|AAL15308.1| At1g10380/F14N23_32 [Arabidopsis thaliana] &gt;gi|21436013|gb|AAM51584.1| At1g10380/F14N23_32 [Arabidopsis thaliana] &gt;gi|21553681|gb|AAM62774.1| unknown [Arabidopsis thaliana] &gt;gi|51969294|dbj|BAD43339.1| unknown protein [Arabidopsis thaliana] &gt;gi|332190451|gb|AEE28572.1| putative membrane lipoprotein [Ar…
BnaA03g00530D	25	106	AT5G02540.1	2.2802	6.67429e-08	up	putativepod-specific dehydrogenase SAC25 [Arabidopsis thaliana]
BnaA05g28820D	6.66667	172.333	AT2G06990.1	4.90652	7.44985e-08	up	protein HUA ENHANCER 2 [Arabidopsis thaliana] &gt;gi|20197305|gb|AAC67203.2| expressed protein [Arabidopsis thaliana] &gt;gi|28973761|gb|AAO64196.1| putative DEAD/DEAH box RNA helicase (HUA ENHANCER2) [Arabidopsis thaliana] &gt;gi|330250934|gb|AEC06028.1| RNA helicase, ATP-dependent, SK12/DOB1 protein [Arabidopsis thaliana]
BnaA07g21440D	8.66667	57.6667	AT1G74090.1	2.93197	7.56513e-08	up	sulfotransferase 5b [Brassica rapa subsp. pekinensis]
BnaA05g31780D	10.6667	910	AT3G05420.1	6.65657	8.29349e-08	up	acyl-CoA binding protein 4, acyl-CoA-binding domain 4 [Arabidopsis lyrata subsp. lyrata] &gt;gi|297328252|gb|EFH58671.1| acyl-CoA binding protein 4, acyl-CoA-binding domain 4 [Arabidopsis lyrata subsp. lyrata]
BnaC03g36620D	16.6667	73.3333	AT3G10525.1	2.31589	8.44617e-08	up	unknown [Arabidopsis thaliana]
BnaCnng05270D	3.33333	42.3333	AT1G28280.2	3.80811	8.96327e-08	up	VQ motif-containing protein [Arabidopsis thaliana] &gt;gi|332192820|gb|AEE30941.1| VQ motif-containing protein [Arabidopsis thaliana]
BnaA03g56350D	18.3333	96.6667	---	2.5854	9.10401e-08	up	---
BnaC03g03450D	1	49	AT5G08290.1	5.73745	9.14615e-08	up	Thioredoxin-like 4A [Medicago truncatula] &gt;gi|116782603|gb|ABK22569.1| unknown [Picea sitchensis] &gt;gi|116782987|gb|ABK22751.1| unknown [Picea sitchensis] &gt;gi|355479252|gb|AES60455.1| Thioredoxin-like 4A [Medicago truncatula]
BnaA09g53760D	93	260.667	AT4G08770.1	1.66353	9.35033e-08	up	RecName: Full=Peroxidase C2; Flags: Precursor &gt;gi|217932|dbj|BAA14143.1| peroxidase isozyme [Armoracia rusticana] &gt;gi|426262455|emb|CCJ34823.1| horseradish peroxidase isoenzyme HRP_04627(C2) [Armoracia rusticana]
BnaC02g10650D	2	41.6667	---	4.53596	9.50316e-08	up	---
BnaA09g23640D	103.667	276	AT1G33440.1	1.57697	9.55409e-08	up	probable peptide/nitrate transporter [Arabidopsis thaliana] &gt;gi|75217952|sp|Q56XQ6.1|PTR15_ARATH RecName: Full=Protein NRT1/ PTR FAMILY 4.4; Short=AtNPF4.4; AltName: Full=Nitrate transporter 1.13 &gt;gi|62320582|dbj|BAD95216.1| nitrate transporter NTL1 [Arabidopsis thaliana] &gt;gi|332193474|gb|AEE31595.1| probable peptide/nitrate transporter [Arabidopsis thaliana]
BnaA09g53400D	98.6667	281.333	AT5G42680.2	1.74688	9.71588e-08	up	uncharacterized protein [Arabidopsis thaliana] &gt;gi|334188147|ref|NP_001190452.1| uncharacterized protein [Arabidopsis thaliana] &gt;gi|10177271|dbj|BAB10624.1| unnamed protein product [Arabidopsis thaliana] &gt;gi|48310189|gb|AAT41771.1| At5g42680 [Arabidopsis thaliana] &gt;gi|52218794|gb|AAU29467.1| At5g42680 [Arabidopsis thaliana] &gt;gi|332007463|gb|AED94846.1| uncharacterized protein AT5G4…
BnaA09g11640D	350	958.333	AT1G64390.1	1.67964	9.74438e-08	up	putative endo-beta-1,4-glucanase [Arabidopsis thaliana]
BnaC09g13530D	1133.67	2916	AT1G62440.1	1.50731	9.87897e-08	up	leucine-rich repeat extensin-like protein 1 [Arabidopsis thaliana] &gt;gi|75318540|sp|O65375.1|LRX1_ARATH RecName: Full=Leucine-rich repeat extensin-like protein 1; Short=AtLRX1; Short=LRR/EXTENSIN1; AltName: Full=Cell wall hydroxyproline-rich glycoprotein; Flags: Precursor &gt;gi|3157926|gb|AAC17609.1| Strong similarity to extensin-like protein gb|Z34465 from Zea mays [Arabidopsis thaliana] &gt;…
BnaC09g38560D	1.33333	42.3333	AT5G19110.1	5.12422	1.01931e-07	up	Eukaryotic aspartyl protease family protein, putative [Theobroma cacao] &gt;gi|508713653|gb|EOY05550.1| Eukaryotic aspartyl protease family protein, putative [Theobroma cacao]
BnaCnng13230D	---	36.6667	AT5G65690.1	7.92583	1.05372e-07	up	phosphoenolpyruvate carboxykinase [Arabidopsis thaliana]
BnaA05g30550D	4.66667	164.333	AT3G06980.1	5.32633	1.15078e-07	up	DEAD-box ATP-dependent RNA helicase 50 [Arabidopsis thaliana] &gt;gi|108861898|sp|Q8GUG7.2|RH50_ARATH RecName: Full=DEAD-box ATP-dependent RNA helicase 50 &gt;gi|6729005|gb|AAF27002.1|AC016827_13 putative DEAD/DEAH box helicase [Arabidopsis thaliana] &gt;gi|15081735|gb|AAK82522.1| AT3g06980/F17A9_13 [Arabidopsis thaliana] &gt;gi|16519315|emb|CAC82719.1| DEAD-box RNA Helicase [Arabidopsis thaliana…
BnaC04g56100D	430.333	1074.67	AT5G40390.1	1.54357	1.16697e-07	up	putative galactinol--sucrose galactosyltransferase 5 [Arabidopsis thaliana] &gt;gi|75171832|sp|Q9FND9.1|RFS5_ARATH RecName: Full=Probable galactinol--sucrose galactosyltransferase 5; AltName: Full=Protein SEED IMBIBITION 1-LIKE; AltName: Full=Raffinose synthase 5 &gt;gi|10178150|dbj|BAB11595.1| raffinose synthase protein [Arabidopsis thaliana] &gt;gi|17065410|gb|AAL32859.1| raffinose synthase pro…
BnaA05g22510D	37.6667	122.667	---	1.88763	1.24011e-07	up	---
BnaAnng27760D	---	34.6667	AT5G18370.1	7.69802	1.25019e-07	up	disease resistance protein [Brassica rapa subsp. pekinensis]
BnaA02g33270D	165.333	434	AT5G62180.1	1.60199	1.27276e-07	up	carboxyesterase 20 [Arabidopsis thaliana] &gt;gi|75180635|sp|Q9LVB8.1|CXE20_ARATH RecName: Full=Probable carboxylesterase 120; AltName: Full=AtCXE20 &gt;gi|8809631|dbj|BAA97182.1| HSR203J protein-like protein [Arabidopsis thaliana] &gt;gi|332010195|gb|AED97578.1| carboxyesterase 20 [Arabidopsis thaliana]
BnaA04g10260D	600.667	1600.33	AT5G40390.1	1.63826	1.31601e-07	up	putative galactinol--sucrose galactosyltransferase 5 [Arabidopsis thaliana] &gt;gi|75171832|sp|Q9FND9.1|RFS5_ARATH RecName: Full=Probable galactinol--sucrose galactosyltransferase 5; AltName: Full=Protein SEED IMBIBITION 1-LIKE; AltName: Full=Raffinose synthase 5 &gt;gi|10178150|dbj|BAB11595.1| raffinose synthase protein [Arabidopsis thaliana] &gt;gi|17065410|gb|AAL32859.1| raffinose synthase pro…
BnaA05g31060D	7.33333	344	AT3G06170.1	5.79068	1.31601e-07	up	Serinc-domain containing serine and sphingolipid biosynthesis protein [Arabidopsis thaliana] &gt;gi|71143054|gb|AAZ23918.1| At3g06170 [Arabidopsis thaliana] &gt;gi|332640835|gb|AEE74356.1| Serinc-domain containing serine and sphingolipid biosynthesis protein [Arabidopsis thaliana]
BnaA05g30860D	0.333333	60.3333	AT3G06500.1	7.49794	1.33122e-07	up	putative neutral invertase [Arabidopsis thaliana] &gt;gi|222422877|dbj|BAH19425.1| AT3G06500 [Arabidopsis thaliana] &gt;gi|332640882|gb|AEE74403.1| putative neutral invertase [Arabidopsis thaliana]
BnaA05g26780D	6	217.333	AT3G12260.1	5.3841	1.54459e-07	up	complex 1 family protein [Arabidopsis lyrata subsp. lyrata] &gt;gi|297330735|gb|EFH61154.1| complex 1 family protein [Arabidopsis lyrata subsp. lyrata]
BnaA05g28980D	1.66667	41	AT3G09430.1	4.76232	1.55857e-07	up	Uncharacterized protein isoform 1 [Theobroma cacao] &gt;gi|508715644|gb|EOY07541.1| Uncharacterized protein isoform 1 [Theobroma cacao]
BnaA05g27280D	4.33333	53	AT3G11820.1	3.74492	1.62152e-07	up	SYP121 [Arabidopsis lyrata subsp. lyrata] &gt;gi|297330707|gb|EFH61126.1| SYP121 [Arabidopsis lyrata subsp. lyrata]
BnaA05g30040D	---	32.6667	AT3G07570.1	7.63283	1.70012e-07	up	unknown protein [Arabidopsis thaliana]
BnaA05g28770D	7.33333	317.667	AT3G09770.1	5.6597	1.7331e-07	up	probable E3 ubiquitin-protein ligase LOG2 [Arabidopsis thaliana] &gt;gi|75313015|sp|Q9S752.1|LOFG2_ARATH RecName: Full=Probable E3 ubiquitin-protein ligase LOG2; AltName: Full=Protein LOSS OF GDU2; AltName: Full=RING finger protein 215 &gt;gi|6681341|gb|AAF23258.1|AC015985_16 putative RING zinc finger protein [Arabidopsis thaliana] &gt;gi|6682260|gb|AAF23312.1|AC016661_37 unknown protein [Arabido…
BnaC03g00910D	21	96	AT5G02760.1	2.43873	1.74426e-07	up	putative protein phosphatase 2C 67 [Arabidopsis thaliana] &gt;gi|75282641|sp|Q501F9.1|P2C67_ARATH RecName: Full=Probable protein phosphatase 2C 67; Short=AtPP2C67 &gt;gi|63003782|gb|AAY25420.1| At5g02760 [Arabidopsis thaliana] &gt;gi|66841368|gb|AAY57321.1| At5g02760 [Arabidopsis thaliana] &gt;gi|332003131|gb|AED90514.1| putative protein phosphatase 2C 67 [Arabidopsis thaliana]
BnaA03g04290D	17.3333	94.6667	AT5G13330.1	2.6589	1.80509e-07	up	ethylene-responsive transcription factor ERF113 [Arabidopsis thaliana] &gt;gi|75335673|sp|Q9LYU3.1|EF113_ARATH RecName: Full=Ethylene-responsive transcription factor ERF113 &gt;gi|7529288|emb|CAB86640.1| putative protein [Arabidopsis thaliana] &gt;gi|44681350|gb|AAS47615.1| At5g13330 [Arabidopsis thaliana] &gt;gi|45773866|gb|AAS76737.1| At5g13330 [Arabidopsis thaliana] &gt;gi|48479314|gb|AAT44928…
BnaAnng31830D	17.3333	76.6667	AT3G62270.1	2.3504	1.83795e-07	up	anion exchange family protein [Arabidopsis lyrata subsp. lyrata] &gt;gi|297324284|gb|EFH54705.1| anion exchange family protein [Arabidopsis lyrata subsp. lyrata]
BnaC03g23880D	142	354.333	AT2G42870.1	1.52143	1.86917e-07	up	protein PHYTOCHROME RAPIDLY REGULATED1 [Arabidopsis thaliana] &gt;gi|4512668|gb|AAD21722.1| expressed protein [Arabidopsis thaliana] &gt;gi|21536550|gb|AAM60882.1| unknown [Arabidopsis thaliana] &gt;gi|26451415|dbj|BAC42807.1| unknown protein [Arabidopsis thaliana] &gt;gi|28827228|gb|AAO50458.1| unknown protein [Arabidopsis thaliana] &gt;gi|83776541|tpe|CAJ55345.1| TPA: helix-loop-helix protein […
BnaA05g30830D	6.66667	338	AT3G06540.1	5.89189	1.95091e-07	up	AT3g06540/F5E6_13 [Arabidopsis thaliana] &gt;gi|23463085|gb|AAN33212.1| At3g06540/F5E6_13 [Arabidopsis thaliana]
BnaA08g08460D	60.6667	159.333	AT4G17870.1	1.53497	1.98699e-07	up	Streptomyces cyclase/dehydrase family protein [Brassica oleracea]
BnaAnng10750D	11.6667	513.333	AT3G04940.1	5.63229	2.12539e-07	up	putative cysteine synthase [Arabidopsis thaliana]
BnaA05g27300D	7.33333	379	AT3G11800.1	5.90381	2.19058e-07	up	uncharacterized protein [Arabidopsis thaliana] &gt;gi|15028125|gb|AAK76686.1| unknown protein [Arabidopsis thaliana] &gt;gi|19310799|gb|AAL85130.1| unknown protein [Arabidopsis thaliana] &gt;gi|332641579|gb|AEE75100.1| uncharacterized protein AT3G11800 [Arabidopsis thaliana]
BnaC09g48670D	53.3333	152.333	AT5G06860.1	1.66746	2.34177e-07	up	polygalacturonase-inhibiting protein 4 [Brassica rapa subsp. pekinensis]
BnaC04g45790D	640.667	1720.33	AT2G38530.1	1.63758	2.36449e-07	up	lipid transfer protein [Brassica rapa subsp. pekinensis]
BnaC03g21050D	73.6667	197	AT2G38090.1	1.59273	2.47592e-07	up	Duplicated homeodomain-like superfamily protein [Arabidopsis thaliana] &gt;gi|26451319|dbj|BAC42760.1| putative MYB family transcription factor [Arabidopsis thaliana] &gt;gi|29824293|gb|AAP04107.1| putative MYB family transcription factor [Arabidopsis thaliana] &gt;gi|41618996|gb|AAS09999.1| MYB transcription factor [Arabidopsis thaliana] &gt;gi|330254394|gb|AEC09488.1| Duplicated homeodomain-lik…
BnaCnng36820D	---	31	---	7.58803	2.48875e-07	up	---
BnaA10g24050D	64.3333	175.667	AT5G06860.1	1.60633	2.51029e-07	up	polygalacturonase-inhibiting protein 4 [Brassica rapa subsp. pekinensis]
BnaA05g29100D	0.333333	53.3333	AT3G09320.1	7.37187	2.56231e-07	up	zinc finger family protein [Arabidopsis lyrata subsp. lyrata] &gt;gi|297330567|gb|EFH60986.1| zinc finger family protein [Arabidopsis lyrata subsp. lyrata]
BnaA09g21580D	26.6667	139	AT4G11610.1	2.57403	2.58764e-07	up	C2 calcium/lipid-binding plant phosphoribosyltransferase family protein [Arabidopsis thaliana] &gt;gi|28973638|gb|AAO64141.1| unknown protein [Arabidopsis thaliana] &gt;gi|30793935|gb|AAP40420.1| unknown protein [Arabidopsis thaliana] &gt;gi|110737276|dbj|BAF00585.1| phosphoribosylanthranilate transferase like protein [Arabidopsis thaliana] &gt;gi|332657630|gb|AEE83030.1| C2 calcium/lipid-binding…
BnaA10g24080D	7.33333	63.6667	AT5G06860.1	3.20929	2.66289e-07	up	polygalacturonase-inhibiting protein 4 [Brassica rapa subsp. pekinensis]
BnaA09g06210D	13	76	AT5G62720.1	2.66147	2.66595e-07	up	integral membrane HPP family protein [Arabidopsis lyrata subsp. lyrata] &gt;gi|297310650|gb|EFH41074.1| integral membrane HPP family protein [Arabidopsis lyrata subsp. lyrata]
BnaA05g29450D	1	41.6667	AT5G48980.1	5.56747	2.70088e-07	up	kelch repeat-containing F-box family protein [Arabidopsis lyrata subsp. lyrata] &gt;gi|297308883|gb|EFH39331.1| kelch repeat-containing F-box family protein [Arabidopsis lyrata subsp. lyrata]
BnaA05g32040D	8	452	AT3G05120.1	5.96531	2.72495e-07	up	putative gibberellin receptor GID1L1 [Arabidopsis thaliana] &gt;gi|75336145|sp|Q9MAA7.1|GID1A_ARATH RecName: Full=Gibberellin receptor GID1A; AltName: Full=AtCXE10; AltName: Full=Carboxylesterase 10; AltName: Full=GID1-like protein 1; AltName: Full=Protein GA INSENSITIVE DWARF 1A; Short=AtGID1A &gt;gi|6729022|gb|AAF27018.1|AC009177_8 unknown protein [Arabidopsis thaliana] &gt;gi|22530934|gb|AAM96…
[truncated: 643 more rows]

## Sheet: Table S5
Table S5 Genes used for qRT-PCR validation in the present study.
Gene	A.thaliana Locus	Log2FC (qPCR)	Log2FC (RNA-seq)
[truncated: 23 more rows]

[truncated: 3 more sheets: Table S6, Table S7, Table S8]
